# Supplementary material for: Assumptions made when preparing drug exposure data for analysis have an impact on results: An unreported step in pharmacoepidemiology studies
Source: Pharmacoepidemiol Drug Saf. 2018 Apr 17;27(7):781–8. doi: 10.1002/pds.4440 (PMC6055712; doi:10.1002/pds.4440)
Supplement: Supplementary file 2 — Data S2. Supporting information [file PDS-27-781-s002.xlsx]

## Sheet: DiagnosisCodes
ReadCode	Description	List
13AB.00	Diabetic lipid lowering diet	Type2Diabetes
13AC.00	Diabetic weight reducing diet	Type2Diabetes
13B1.00	Diabetic diet	Type2Diabetes
1434	H/O: diabetes mellitus	Type2Diabetes
1435	H/O: Admission in last year for hyperglycaemic disorder	Type2Diabetes
14F4.00	H/O: Admission in last year for diabetes foot problem	Type2Diabetes
14P3.00	H/O: insulin therapy	Type2Diabetes
2BBF.00	Retinal abnormality - diabetes related	Type2Diabetes
2BBL.00	O/E - diabetic maculopathy present both eyes	Type2Diabetes
2BBM.00	O/E - diabetic maculopathy absent both eyes	Type2Diabetes
2BBP.00	O/E - right eye background diabetic retinopathy	Type2Diabetes
2BBQ.00	O/E - left eye background diabetic retinopathy	Type2Diabetes
2BBR.00	O/E - right eye preproliferative diabetic retinopathy	Type2Diabetes
2BBS.00	O/E - left eye preproliferative diabetic retinopathy	Type2Diabetes
2BBT.00	O/E - right eye proliferative diabetic retinopathy	Type2Diabetes
2BBV.00	O/E - left eye proliferative diabetic retinopathy	Type2Diabetes
2BBW.00	O/E - right eye diabetic maculopathy	Type2Diabetes
2BBX.00	O/E - left eye diabetic maculopathy	Type2Diabetes
2BBk.00	O/E - right eye stable treated prolif diabetic retinopathy	Type2Diabetes
2BBl.00	O/E - left eye stable treated prolif diabetic retinopathy	Type2Diabetes
2BBo.00	O/E - sight threatening diabetic retinopathy	Type2Diabetes
2BBr.00	Impaired vision due to diabetic retinopathy	Type2Diabetes
2G51000	Foot abnormality - diabetes related	Type2Diabetes
2G5A.00	O/E - Right diabetic foot at risk	Type2Diabetes
2G5B.00	O/E - Left diabetic foot at risk	Type2Diabetes
2G5C.00	Foot abnormality - diabetes related	Type2Diabetes
2G5E.00	O/E - Right diabetic foot at low risk	Type2Diabetes
2G5F.00	O/E - Right diabetic foot at moderate risk	Type2Diabetes
2G5G.00	O/E - Right diabetic foot at high risk	Type2Diabetes
2G5H.00	O/E - Right diabetic foot - ulcerated	Type2Diabetes
2G5I.00	O/E - Left diabetic foot at low risk	Type2Diabetes
2G5J.00	O/E - Left diabetic foot at moderate risk	Type2Diabetes
2G5K.00	O/E - Left diabetic foot at high risk	Type2Diabetes
2G5L.00	O/E - Left diabetic foot - ulcerated	Type2Diabetes
2G5V.00	O/E - right chronic diabetic foot ulcer	Type2Diabetes
2G5W.00	O/E - left chronic diabetic foot ulcer	Type2Diabetes
3881	Education score - diabetes	Type2Diabetes
3882	Diabetes well being questionnaire	Type2Diabetes
3883	Diabetes treatment satisfaction questionnaire	Type2Diabetes
42W..00	Hb. A1C - diabetic control	Type2Diabetes
42W1.00	Hb. A1C < 7% - good control	Type2Diabetes
42W2.00	Hb. A1C 7-10% - borderline	Type2Diabetes
42W3.00	Hb. A1C > 10% - bad control	Type2Diabetes
42WZ.00	Hb. A1C - diabetic control NOS	Type2Diabetes
42c..00	HbA1 - diabetic control	Type2Diabetes
42c0.00	HbA1 < 7% - good control	Type2Diabetes
42c1.00	HbA1 7 - 10% - borderline control	Type2Diabetes
42c2.00	HbA1 > 10% - bad control	Type2Diabetes
44V3.00	Glucose tol. test diabetic	Type2Diabetes
66A..00	Diabetic monitoring	Type2Diabetes
66A1.00	Initial diabetic assessment	Type2Diabetes
66A2.00	Follow-up diabetic assessment	Type2Diabetes
66A3.00	Diabetic on diet only	Type2Diabetes
66A4.00	Diabetic on oral treatment	Type2Diabetes
66A5.00	Diabetic on insulin	Type2Diabetes
66A8.00	Has seen dietician - diabetes	Type2Diabetes
66A9.00	Understands diet - diabetes	Type2Diabetes
66AA.11	Injection sites - diabetic	Type2Diabetes
66AD.00	Fundoscopy - diabetic check	Type2Diabetes
66AG.00	Diabetic drug side effects	Type2Diabetes
66AH.00	Diabetic treatment changed	Type2Diabetes
66AI.00	Diabetic - good control	Type2Diabetes
66AJ.00	Diabetic - poor control	Type2Diabetes
66AJ.11	Unstable diabetes	Type2Diabetes
66AJ000	Chronic hyperglycaemia	Type2Diabetes
66AJ100	Brittle diabetes	Type2Diabetes
66AJz00	Diabetic - poor control NOS	Type2Diabetes
66AK.00	Diabetic - cooperative patient	Type2Diabetes
66AL.00	Diabetic-uncooperative patient	Type2Diabetes
66AM.00	Diabetic - follow-up default	Type2Diabetes
66AN.00	Date diabetic treatment start	Type2Diabetes
66AO.00	Date diabetic treatment stopp.	Type2Diabetes
66AP.00	Diabetes: practice programme	Type2Diabetes
66AQ.00	Diabetes: shared care programme	Type2Diabetes
66AR.00	Diabetes management plan given	Type2Diabetes
66AS.00	Diabetic annual review	Type2Diabetes
66AT.00	Annual diabetic blood test	Type2Diabetes
66AU.00	Diabetes care by hospital only	Type2Diabetes
66AV.00	Diabetic on insulin and oral treatment	Type2Diabetes
66AW.00	Diabetic foot risk assessment	Type2Diabetes
66AX.00	Diabetes: shared care in pregnancy - diabetol and obstet	Type2Diabetes
66AY.00	Diabetic diet - good compliance	Type2Diabetes
66AZ.00	Diabetic monitoring NOS	Type2Diabetes
66Aa.00	Diabetic diet - poor compliance	Type2Diabetes
66Ab.00	Diabetic foot examination	Type2Diabetes
66Ac.00	Diabetic peripheral neuropathy screening	Type2Diabetes
66Af.00	Patient diabetes education review	Type2Diabetes
66Ai.00	Diabetic 6 month review	Type2Diabetes
66Ak.00	Diabetic monitoring - lower risk albumin excretion	Type2Diabetes
66Al.00	Diabetic monitoring - higher risk albumin excretion	Type2Diabetes
66Am.00	Insulin dose changed	Type2Diabetes
66Ao.00	Diabetes type 2 review	Type2Diabetes
66Ap.00	Insulin treatment initiated	Type2Diabetes
66Aq.00	Diabetic foot screen	Type2Diabetes
66Ar.00	Insulin treatment stopped	Type2Diabetes
66As.00	Diabetic on subcutaneous treatment	Type2Diabetes
66At.00	Diabetic dietary review	Type2Diabetes
66At100	Type II diabetic dietary review	Type2Diabetes
66At111	Type 2 diabetic dietary review	Type2Diabetes
66Au.00	Diabetic erectile dysfunction review	Type2Diabetes
66Av.00	Diabetic assessment of erectile dysfunction	Type2Diabetes
66Aw.00	Insulin dose	Type2Diabetes
66b1.00	Diabetic monitoring not required	Type2Diabetes
6761	Diabetic pre-pregnancy counselling	Type2Diabetes
679L.00	Health education - diabetes	Type2Diabetes
679L000	Education in self management of diabetes	Type2Diabetes
679R.00	Patient offered diabetes structured education programme	Type2Diabetes
68A7.00	Diabetic retinopathy screening	Type2Diabetes
68A9.00	Diabetic retinopathy screening offered	Type2Diabetes
68AB.00	Diabetic digital retinopathy screening offered	Type2Diabetes
7276	Pan retinal photocoagulation for diabetes	Type2Diabetes
889A.00	Diab mellit insulin-glucose infus acute myocardial infarct	Type2Diabetes
8A12.00	Diabetic crisis monitoring	Type2Diabetes
8A13.00	Diabetic stabilisation	Type2Diabetes
8B3l.00	Diabetes medication review	Type2Diabetes
8BL2.00	Patient on maximal tolerated therapy for diabetes	Type2Diabetes
8CA4100	Pt advised re diabetic diet	Type2Diabetes
8CP2.00	Transition of diabetes care options discussed	Type2Diabetes
8CR2.00	Diabetes clinical management plan	Type2Diabetes
8CS0.00	Diabetes care plan agreed	Type2Diabetes
8H2J.00	Admit diabetic emergency	Type2Diabetes
8H3O.00	Non-urgent diabetic admission	Type2Diabetes
8H4F.00	Referral to diabetologist	Type2Diabetes
8H4e.00	Referral to diabetes special interest general practitioner	Type2Diabetes
8H7C.00	Refer, diabetic liaison nurse	Type2Diabetes
8H7f.00	Referral to diabetes nurse	Type2Diabetes
8H7r.00	Refer to diabetic foot screener	Type2Diabetes
8HBG.00	Diabetic retinopathy 12 month review	Type2Diabetes
8HBH.00	Diabetic retinopathy 6 month review	Type2Diabetes
8HHy.00	Referral to diabetic register	Type2Diabetes
8HKE.00	Diabetology D.V. requested	Type2Diabetes
8HLE.00	Diabetology D.V. done	Type2Diabetes
8HME.00	Listed for Diabetology admissn	Type2Diabetes
8HTe.00	Referral to diabetes preconception counselling clinic	Type2Diabetes
8HTi.00	Referral to multidisciplinary diabetic clinic	Type2Diabetes
8HTk.00	Referral to diabetic eye clinic	Type2Diabetes
8HVU.00	Private referral to diabetologist	Type2Diabetes
8Hg4.00	Discharged from care of diabetes specialist nurse	Type2Diabetes
8HgC.00	Discharged from diabetes shared care programme	Type2Diabetes
8Hj0.00	Referral to diabetes structured education programme	Type2Diabetes
8Hj3.00	Referral to DAFNE diabetes structured education programme	Type2Diabetes
8Hj4.00	Referral to DESMOND diabetes structured education programme	Type2Diabetes
8Hj5.00	Referral to XPERT diabetes structured education programme	Type2Diabetes
8Hl1.00	Referral for diabetic retinopathy screening	Type2Diabetes
8Hl4.00	Referral to community diabetes specialist nurse	Type2Diabetes
8I3W.00	Diabetic foot examination declined	Type2Diabetes
8I3X.00	Diabetic retinopathy screening refused	Type2Diabetes
8I3k.00	Insulin therapy declined	Type2Diabetes
8I57.00	Patient held diabetic record declined	Type2Diabetes
8I6F.00	Diabetic retinopathy screening not indicated	Type2Diabetes
8I6G.00	Diabetic foot examination not indicated	Type2Diabetes
8I81.00	Did not complete diabetes structured education programme	Type2Diabetes
8I82.00	Did not complete DAFNE diabetes structured education program	Type2Diabetes
8I83.00	Did not complete DESMOND diabetes structured educat program	Type2Diabetes
8I84.00	Did not complete XPERT diabetes structured education program	Type2Diabetes
8IAs.00	Diabetic dietary review declined	Type2Diabetes
918T.00	Diabetes key contact	Type2Diabetes
9360	Patient held diabetic record issued	Type2Diabetes
93C4.00	Patient consent given for addition to diabetic register	Type2Diabetes
9M00.00	Informed consent for diabetes national audit	Type2Diabetes
9M10.00	Informed dissent for diabetes national audit	Type2Diabetes
9N0m.00	Seen in diabetic nurse consultant clinic	Type2Diabetes
9N0n.00	Seen in community diabetes specialist clinic	Type2Diabetes
9N0o.00	Seen in community diabetic specialist nurse clinic	Type2Diabetes
9N1Q.00	Seen in diabetic clinic	Type2Diabetes
9N1i.00	Seen in diabetic foot clinic	Type2Diabetes
9N1o.00	Seen in multidisciplinary diabetic clinic	Type2Diabetes
9N1v.00	Seen in diabetic eye clinic	Type2Diabetes
9N2d.00	Seen by diabetologist	Type2Diabetes
9N2i.00	Seen by diabetic liaison nurse	Type2Diabetes
9N4I.00	DNA - Did not attend diabetic clinic	Type2Diabetes
9N4p.00	Did not attend diabetic retinopathy clinic	Type2Diabetes
9NM0.00	Attending diabetes clinic	Type2Diabetes
9NN8.00	Under care of diabetologist	Type2Diabetes
9NN9.00	Under care of diabetes specialist nurse	Type2Diabetes
9NND.00	Under care of diabetic foot screener	Type2Diabetes
9NiA.00	Did not attend diabetes structured education programme	Type2Diabetes
9NiC.00	Did not attend DAFNE diabetes structured education programme	Type2Diabetes
9NiD.00	Did not attend DESMOND diabetes structured education program	Type2Diabetes
9NiE.00	Did not attend XPERT diabetes structured education programme	Type2Diabetes
9NiZ.00	Did not attend diabetes foot screening	Type2Diabetes
9Nl4.00	Seen by general practitioner special interest in diabetes	Type2Diabetes
9OL..00	Diabetes monitoring admin.	Type2Diabetes
9OL..11	Diabetes clinic administration	Type2Diabetes
9OL1.00	Attends diabetes monitoring	Type2Diabetes
9OL2.00	Refuses diabetes monitoring	Type2Diabetes
9OL3.00	Diabetes monitoring default	Type2Diabetes
9OL4.00	Diabetes monitoring 1st letter	Type2Diabetes
9OL5.00	Diabetes monitoring 2nd letter	Type2Diabetes
9OL6.00	Diabetes monitoring 3rd letter	Type2Diabetes
9OL7.00	Diabetes monitor.verbal invite	Type2Diabetes
9OL8.00	Diabetes monitor.phone invite	Type2Diabetes
9OLA.00	Diabetes monitor. check done	Type2Diabetes
9OLA.11	Diabetes monitored	Type2Diabetes
9OLB.00	Attended diabetes structured education programme	Type2Diabetes
9OLD.00	Diabetic patient unsuitable for digital retinal photography	Type2Diabetes
9OLF.00	Diabetes structured education programme completed	Type2Diabetes
9OLG.00	Attended XPERT diabetes structured education programme	Type2Diabetes
9OLH.00	Attended DAFNE diabetes structured education programme	Type2Diabetes
9OLJ.00	DAFNE diabetes structured education programme completed	Type2Diabetes
9OLK.00	DESMOND diabetes structured education programme completed	Type2Diabetes
9OLL.00	XPERT diabetes structured education programme completed	Type2Diabetes
9OLM.00	Diabetes structured education programme declined	Type2Diabetes
9OLN.00	Diabetes monitor invitation by SMS (short message service)	Type2Diabetes
9OLZ.00	Diabetes monitoring admin.NOS	Type2Diabetes
9h4..00	Exception reporting: diabetes quality indicators	Type2Diabetes
9h41.00	Excepted from diabetes qual indicators: Patient unsuitable	Type2Diabetes
9h42.00	Excepted from diabetes quality indicators: Informed dissent	Type2Diabetes
9h43.00	Excepted from diabetes qual indicators: service unavailable	Type2Diabetes
9kL..00	Insulin initiation - enhanced services administration	Type2Diabetes
C10..00	Diabetes mellitus	Type2Diabetes
C100.00	Diabetes mellitus with no mention of complication	Type2Diabetes
C100100	Diabetes mellitus, adult onset, no mention of complication	Type2Diabetes
C100111	Maturity onset diabetes	Type2Diabetes
C100112	Non-insulin dependent diabetes mellitus	Type2Diabetes
C100z00	Diabetes mellitus NOS with no mention of complication	Type2Diabetes
C101.00	Diabetes mellitus with ketoacidosis	Type2Diabetes
C101100	Diabetes mellitus, adult onset, with ketoacidosis	Type2Diabetes
C101y00	Other specified diabetes mellitus with ketoacidosis	Type2Diabetes
C101z00	Diabetes mellitus NOS with ketoacidosis	Type2Diabetes
C102.00	Diabetes mellitus with hyperosmolar coma	Type2Diabetes
C102100	Diabetes mellitus, adult onset, with hyperosmolar coma	Type2Diabetes
C102z00	Diabetes mellitus NOS with hyperosmolar coma	Type2Diabetes
C103.00	Diabetes mellitus with ketoacidotic coma	Type2Diabetes
C103100	Diabetes mellitus, adult onset, with ketoacidotic coma	Type2Diabetes
C103y00	Other specified diabetes mellitus with coma	Type2Diabetes
C103z00	Diabetes mellitus NOS with ketoacidotic coma	Type2Diabetes
C104.00	Diabetes mellitus with renal manifestation	Type2Diabetes
C104.11	Diabetic nephropathy	Type2Diabetes
C104100	Diabetes mellitus, adult onset, with renal manifestation	Type2Diabetes
C104y00	Other specified diabetes mellitus with renal complications	Type2Diabetes
C104z00	Diabetes mellitus with nephropathy NOS	Type2Diabetes
C105.00	Diabetes mellitus with ophthalmic manifestation	Type2Diabetes
C105100	Diabetes mellitus, adult onset, + ophthalmic manifestation	Type2Diabetes
C105y00	Other specified diabetes mellitus with ophthalmic complicatn	Type2Diabetes
C105z00	Diabetes mellitus NOS with ophthalmic manifestation	Type2Diabetes
C106.00	Diabetes mellitus with neurological manifestation	Type2Diabetes
C106.11	Diabetic amyotrophy	Type2Diabetes
C106.12	Diabetes mellitus with neuropathy	Type2Diabetes
C106.13	Diabetes mellitus with polyneuropathy	Type2Diabetes
C106100	Diabetes mellitus, adult onset, + neurological manifestation	Type2Diabetes
C106y00	Other specified diabetes mellitus with neurological comps	Type2Diabetes
C106z00	Diabetes mellitus NOS with neurological manifestation	Type2Diabetes
C107.00	Diabetes mellitus with peripheral circulatory disorder	Type2Diabetes
C107.11	Diabetes mellitus with gangrene	Type2Diabetes
C107.12	Diabetes with gangrene	Type2Diabetes
C107100	Diabetes mellitus, adult, + peripheral circulatory disorder	Type2Diabetes
C107200	Diabetes mellitus, adult with gangrene	Type2Diabetes
C107400	NIDDM with peripheral circulatory disorder	Type2Diabetes
C107z00	Diabetes mellitus NOS with peripheral circulatory disorder	Type2Diabetes
C108y00	Other specified diabetes mellitus with multiple comps	Type2Diabetes
C108z00	Unspecified diabetes mellitus with multiple complications	Type2Diabetes
C109.00	Non-insulin dependent diabetes mellitus	Type2Diabetes
C109.11	NIDDM - Non-insulin dependent diabetes mellitus	Type2Diabetes
C109.12	Type 2 diabetes mellitus	Type2Diabetes
C109.13	Type II diabetes mellitus	Type2Diabetes
C109000	Non-insulin-dependent diabetes mellitus with renal comps	Type2Diabetes
C109011	Type II diabetes mellitus with renal complications	Type2Diabetes
C109012	Type 2 diabetes mellitus with renal complications	Type2Diabetes
C109100	Non-insulin-dependent diabetes mellitus with ophthalm comps	Type2Diabetes
C109111	Type II diabetes mellitus with ophthalmic complications	Type2Diabetes
C109112	Type 2 diabetes mellitus with ophthalmic complications	Type2Diabetes
C109200	Non-insulin-dependent diabetes mellitus with neuro comps	Type2Diabetes
C109211	Type II diabetes mellitus with neurological complications	Type2Diabetes
C109212	Type 2 diabetes mellitus with neurological complications	Type2Diabetes
C109300	Non-insulin-dependent diabetes mellitus with multiple comps	Type2Diabetes
C109400	Non-insulin dependent diabetes mellitus with ulcer	Type2Diabetes
C109411	Type II diabetes mellitus with ulcer	Type2Diabetes
C109412	Type 2 diabetes mellitus with ulcer	Type2Diabetes
C109500	Non-insulin dependent diabetes mellitus with gangrene	Type2Diabetes
C109511	Type II diabetes mellitus with gangrene	Type2Diabetes
C109512	Type 2 diabetes mellitus with gangrene	Type2Diabetes
C109600	Non-insulin-dependent diabetes mellitus with retinopathy	Type2Diabetes
C109611	Type II diabetes mellitus with retinopathy	Type2Diabetes
C109612	Type 2 diabetes mellitus with retinopathy	Type2Diabetes
C109700	Non-insulin dependent diabetes mellitus - poor control	Type2Diabetes
C109711	Type II diabetes mellitus - poor control	Type2Diabetes
C109712	Type 2 diabetes mellitus - poor control	Type2Diabetes
C109800	Reaven's syndrome	Type2Diabetes
C109900	Non-insulin-dependent diabetes mellitus without complication	Type2Diabetes
C109A00	Non-insulin dependent diabetes mellitus with mononeuropathy	Type2Diabetes
C109A11	Type II diabetes mellitus with mononeuropathy	Type2Diabetes
C109B00	Non-insulin dependent diabetes mellitus with polyneuropathy	Type2Diabetes
C109B11	Type II diabetes mellitus with polyneuropathy	Type2Diabetes
C109C00	Non-insulin dependent diabetes mellitus with nephropathy	Type2Diabetes
C109C11	Type II diabetes mellitus with nephropathy	Type2Diabetes
C109C12	Type 2 diabetes mellitus with nephropathy	Type2Diabetes
C109D00	Non-insulin dependent diabetes mellitus with hypoglyca coma	Type2Diabetes
C109D11	Type II diabetes mellitus with hypoglycaemic coma	Type2Diabetes
C109D12	Type 2 diabetes mellitus with hypoglycaemic coma	Type2Diabetes
C109E00	Non-insulin depend diabetes mellitus with diabetic cataract	Type2Diabetes
C109E11	Type II diabetes mellitus with diabetic cataract	Type2Diabetes
C109E12	Type 2 diabetes mellitus with diabetic cataract	Type2Diabetes
C109F00	Non-insulin-dependent d m with peripheral angiopath	Type2Diabetes
C109F11	Type II diabetes mellitus with peripheral angiopathy	Type2Diabetes
C109F12	Type 2 diabetes mellitus with peripheral angiopathy	Type2Diabetes
C109G00	Non-insulin dependent diabetes mellitus with arthropathy	Type2Diabetes
C109G11	Type II diabetes mellitus with arthropathy	Type2Diabetes
C109G12	Type 2 diabetes mellitus with arthropathy	Type2Diabetes
C109H00	Non-insulin dependent d m with neuropathic arthropathy	Type2Diabetes
C109H11	Type II diabetes mellitus with neuropathic arthropathy	Type2Diabetes
C109H12	Type 2 diabetes mellitus with neuropathic arthropathy	Type2Diabetes
C109J00	Insulin treated Type 2 diabetes mellitus	Type2Diabetes
C109J11	Insulin treated non-insulin dependent diabetes mellitus	Type2Diabetes
C109J12	Insulin treated Type II diabetes mellitus	Type2Diabetes
C109K00	Hyperosmolar non-ketotic state in type 2 diabetes mellitus	Type2Diabetes
C10A.00	Malnutrition-related diabetes mellitus	Type2Diabetes
C10A000	Malnutrition-related diabetes mellitus with coma	Type2Diabetes
C10A100	Malnutrition-related diabetes mellitus with ketoacidosis	Type2Diabetes
C10A500	Malnutritn-relat diabetes melitus wth periph circul complctn	Type2Diabetes
C10B.00	Diabetes mellitus induced by steroids	Type2Diabetes
C10B000	Steroid induced diabetes mellitus without complication	Type2Diabetes
C10C.00	Diabetes mellitus autosomal dominant	Type2Diabetes
C10C.11	Maturity onset diabetes in youth	Type2Diabetes
C10D.00	Diabetes mellitus autosomal dominant type 2	Type2Diabetes
C10D.11	Maturity onset diabetes in youth type 2	Type2Diabetes
C10ER00	Latent autoimmune diabetes mellitus in adult	Type2Diabetes
C10F.00	Type 2 diabetes mellitus	Type2Diabetes
C10F.11	Type II diabetes mellitus	Type2Diabetes
C10F000	Type 2 diabetes mellitus with renal complications	Type2Diabetes
C10F011	Type II diabetes mellitus with renal complications	Type2Diabetes
C10F100	Type 2 diabetes mellitus with ophthalmic complications	Type2Diabetes
C10F111	Type II diabetes mellitus with ophthalmic complications	Type2Diabetes
C10F200	Type 2 diabetes mellitus with neurological complications	Type2Diabetes
C10F211	Type II diabetes mellitus with neurological complications	Type2Diabetes
C10F300	Type 2 diabetes mellitus with multiple complications	Type2Diabetes
C10F311	Type II diabetes mellitus with multiple complications	Type2Diabetes
C10F400	Type 2 diabetes mellitus with ulcer	Type2Diabetes
C10F411	Type II diabetes mellitus with ulcer	Type2Diabetes
C10F500	Type 2 diabetes mellitus with gangrene	Type2Diabetes
C10F600	Type 2 diabetes mellitus with retinopathy	Type2Diabetes
C10F611	Type II diabetes mellitus with retinopathy	Type2Diabetes
C10F700	Type 2 diabetes mellitus - poor control	Type2Diabetes
C10F711	Type II diabetes mellitus - poor control	Type2Diabetes
C10F800	Reaven's syndrome	Type2Diabetes
C10F811	Metabolic syndrome X	Type2Diabetes
C10F900	Type 2 diabetes mellitus without complication	Type2Diabetes
C10F911	Type II diabetes mellitus without complication	Type2Diabetes
C10FA00	Type 2 diabetes mellitus with mononeuropathy	Type2Diabetes
C10FA11	Type II diabetes mellitus with mononeuropathy	Type2Diabetes
C10FB00	Type 2 diabetes mellitus with polyneuropathy	Type2Diabetes
C10FB11	Type II diabetes mellitus with polyneuropathy	Type2Diabetes
C10FC00	Type 2 diabetes mellitus with nephropathy	Type2Diabetes
C10FC11	Type II diabetes mellitus with nephropathy	Type2Diabetes
C10FD00	Type 2 diabetes mellitus with hypoglycaemic coma	Type2Diabetes
C10FD11	Type II diabetes mellitus with hypoglycaemic coma	Type2Diabetes
C10FE00	Type 2 diabetes mellitus with diabetic cataract	Type2Diabetes
C10FE11	Type II diabetes mellitus with diabetic cataract	Type2Diabetes
C10FF00	Type 2 diabetes mellitus with peripheral angiopathy	Type2Diabetes
C10FG00	Type 2 diabetes mellitus with arthropathy	Type2Diabetes
C10FH00	Type 2 diabetes mellitus with neuropathic arthropathy	Type2Diabetes
C10FJ00	Insulin treated Type 2 diabetes mellitus	Type2Diabetes
C10FJ11	Insulin treated Type II diabetes mellitus	Type2Diabetes
C10FK00	Hyperosmolar non-ketotic state in type 2 diabetes mellitus	Type2Diabetes
C10FL00	Type 2 diabetes mellitus with persistent proteinuria	Type2Diabetes
C10FL11	Type II diabetes mellitus with persistent proteinuria	Type2Diabetes
C10FM00	Type 2 diabetes mellitus with persistent microalbuminuria	Type2Diabetes
C10FM11	Type II diabetes mellitus with persistent microalbuminuria	Type2Diabetes
C10FN00	Type 2 diabetes mellitus with ketoacidosis	Type2Diabetes
C10FP00	Type 2 diabetes mellitus with ketoacidotic coma	Type2Diabetes
C10FQ00	Type 2 diabetes mellitus with exudative maculopathy	Type2Diabetes
C10FR00	Type 2 diabetes mellitus with gastroparesis	Type2Diabetes
C10FS00	Maternally inherited diabetes mellitus	Type2Diabetes
C10G.00	Secondary pancreatic diabetes mellitus	Type2Diabetes
C10G000	Secondary pancreatic diabetes mellitus without complication	Type2Diabetes
C10H.00	Diabetes mellitus induced by non-steroid drugs	Type2Diabetes
C10H000	DM induced by non-steroid drugs without complication	Type2Diabetes
C10J.00	Insulin autoimmune syndrome	Type2Diabetes
C10M.00	Lipoatrophic diabetes mellitus	Type2Diabetes
C10N.00	Secondary diabetes mellitus	Type2Diabetes
C10N000	Secondary diabetes mellitus without complication	Type2Diabetes
C10N100	Cystic fibrosis related diabetes mellitus	Type2Diabetes
C10y.00	Diabetes mellitus with other specified manifestation	Type2Diabetes
C10y100	Diabetes mellitus, adult, + other specified manifestation	Type2Diabetes
C10yy00	Other specified diabetes mellitus with other spec comps	Type2Diabetes
C10yz00	Diabetes mellitus NOS with other specified manifestation	Type2Diabetes
C10z.00	Diabetes mellitus with unspecified complication	Type2Diabetes
C10z100	Diabetes mellitus, adult onset, + unspecified complication	Type2Diabetes
C10zy00	Other specified diabetes mellitus with unspecified comps	Type2Diabetes
C10zz00	Diabetes mellitus NOS with unspecified complication	Type2Diabetes
C113z00	Postsurgical hyperglycaemia NOS	Type2Diabetes
C11y000	Steroid induced diabetes	Type2Diabetes
C11y300	Impaired fasting glycaemia	Type2Diabetes
C1A..00	Insulin resistance	Type2Diabetes
C314.00	Renal glycosuria	Type2Diabetes
C314.11	Renal diabetes	Type2Diabetes
Cyu2.00	[X]Diabetes mellitus	Type2Diabetes
Cyu2000	[X]Other specified diabetes mellitus	Type2Diabetes
Cyu2300	[X]Unspecified diabetes mellitus with renal complications	Type2Diabetes
F171100	Autonomic neuropathy due to diabetes	Type2Diabetes
F345000	Diabetic mononeuritis multiplex	Type2Diabetes
F35z000	Diabetic mononeuritis NOS	Type2Diabetes
F372.00	Polyneuropathy in diabetes	Type2Diabetes
F372.11	Diabetic polyneuropathy	Type2Diabetes
F372.12	Diabetic neuropathy	Type2Diabetes
F372000	Acute painful diabetic neuropathy	Type2Diabetes
F372100	Chronic painful diabetic neuropathy	Type2Diabetes
F372200	Asymptomatic diabetic neuropathy	Type2Diabetes
F381300	Myasthenic syndrome due to diabetic amyotrophy	Type2Diabetes
F381311	Diabetic amyotrophy	Type2Diabetes
F3y0.00	Diabetic mononeuropathy	Type2Diabetes
F420.00	Diabetic retinopathy	Type2Diabetes
F420000	Background diabetic retinopathy	Type2Diabetes
F420100	Proliferative diabetic retinopathy	Type2Diabetes
F420200	Preproliferative diabetic retinopathy	Type2Diabetes
F420300	Advanced diabetic maculopathy	Type2Diabetes
F420400	Diabetic maculopathy	Type2Diabetes
F420500	Advanced diabetic retinal disease	Type2Diabetes
F420600	Non proliferative diabetic retinopathy	Type2Diabetes
F420700	High risk proliferative diabetic retinopathy	Type2Diabetes
F420800	High risk non proliferative diabetic retinopathy	Type2Diabetes
F420z00	Diabetic retinopathy NOS	Type2Diabetes
F440700	Diabetic iritis	Type2Diabetes
F464000	Diabetic cataract	Type2Diabetes
G73y000	Diabetic peripheral angiopathy	Type2Diabetes
K01x100	Nephrotic syndrome in diabetes mellitus	Type2Diabetes
Kyu0300	[X]Glomerular disorders in diabetes mellitus	Type2Diabetes
L180600	Pre-existing diabetes mellitus, non-insulin-dependent	Type2Diabetes
L180X00	Pre-existing diabetes mellitus, unspecified	Type2Diabetes
M037200	Cellulitis in diabetic foot	Type2Diabetes
M271000	Ischaemic ulcer diabetic foot	Type2Diabetes
M271100	Neuropathic diabetic ulcer - foot	Type2Diabetes
M271200	Mixed diabetic ulcer - foot	Type2Diabetes
N030000	Diabetic cheiroarthropathy	Type2Diabetes
N030011	Diabetic cheiropathy	Type2Diabetes
N030100	Diabetic Charcot arthropathy	Type2Diabetes
Q441.00	Neonatal diabetes mellitus	Type2Diabetes
R054200	[D]Gangrene of toe in diabetic	Type2Diabetes
R054300	[D]Widespread diabetic foot gangrene	Type2Diabetes
R102.00	[D]Glucose tolerance test abnormal	Type2Diabetes
R102.12	[D]Impaired glucose tolerance test	Type2Diabetes
R105711	[D]Drug induced hyperglycaemia	Type2Diabetes
R105712	[D]Hyperglycaemia	Type2Diabetes
R10C.00	[D]Drug induced hyperglycaemia	Type2Diabetes
R10D.00	[D]Elevated blood glucose level	Type2Diabetes
R10D000	[D]Impaired fasting glycaemia	Type2Diabetes
R10D011	[D]Impaired fasting glucose	Type2Diabetes
R10E.00	[D]Impaired glucose tolerance	Type2Diabetes
SL23.00	Insulins and antidiabetic poisoning	Type2Diabetes
SL23400	Insulin poisoning	Type2Diabetes
TJ23.00	Adverse reaction to insulins and antidiabetic agents	Type2Diabetes
TJ23000	Adverse reaction to insulins	Type2Diabetes
TJ23200	Adverse reaction to chlorpropamide	Type2Diabetes
TJ23400	Adverse reaction to gliclazide	Type2Diabetes
TJ23500	Adverse reaction to glipizide	Type2Diabetes
TJ23800	Adverse reaction to tolazamide	Type2Diabetes
TJ23900	Adverse reaction to tolbutamide	Type2Diabetes
TJ23A00	Adverse reaction to metformin hydrochloride	Type2Diabetes
TJ23z00	Adverse reaction to insulins and antidiabetic agents NOS	Type2Diabetes
U602311	[X] Adverse reaction to insulins and antidiabetic agents	Type2Diabetes
U602312	[X] Adverse reaction to insulins	Type2Diabetes
U602316	[X] Adverse reaction to gliclazide	Type2Diabetes
U602317	[X] Adverse reaction to glipzide	Type2Diabetes
U602318	[X] Adverse reaction to gliquidone	Type2Diabetes
U60231E	[X] Adverse reaction to insulins and antidiabetic agents NOS	Type2Diabetes
ZC2C800	Dietary advice for diabetes mellitus	Type2Diabetes
ZC2CA00	Dietary advice for type II diabetes	Type2Diabetes
ZL22500	Under care of diabetic liaison nurse	Type2Diabetes
ZL62500	Referral to diabetes nurse	Type2Diabetes
ZL62600	Referral to diabetic liaison nurse	Type2Diabetes
ZLA2500	Seen by diabetic liaison nurse	Type2Diabetes
ZLD7500	Discharge by diabetic liaison nurse	Type2Diabetes
ZRB4.00	Diabetes clinic satisfaction questionnaire	Type2Diabetes
ZRB4.11	CSQ - Diabetes clinic satisfaction questionnaire	Type2Diabetes
ZRB5.00	Diabetes treatment satisfaction questionnaire	Type2Diabetes
ZRB5.11	DTSQ - Diabetes treatment satisfaction questionnaire	Type2Diabetes
ZRB6.00	Diabetes wellbeing questionnaire	Type2Diabetes
ZRB6.11	DWBQ - Diabetes wellbeing questionnaire	Type2Diabetes
ZRBa.00	Education score - diabetes	Type2Diabetes
ZV65312	[V]Dietary counselling in diabetes mellitus	Type2Diabetes
66Ay.00	Gestational diabetes mellitus annual review	GestationalDiabetes
8CE0000	Gestational diabetes information leaflet given	GestationalDiabetes
L180.00	Diabetes mellitus during pregnancy/childbirth/puerperium	GestationalDiabetes
L180100	Diabetes mellitus during pregnancy - baby delivered	GestationalDiabetes
L180300	Diabetes mellitus during pregnancy - baby not yet delivered	GestationalDiabetes
L180400	Diabetes mellitus in pueperium - baby previously delivered	GestationalDiabetes
L180800	Diabetes mellitus arising in pregnancy	GestationalDiabetes
L180811	Gestational diabetes mellitus	GestationalDiabetes
L180900	Gestational diabetes mellitus	GestationalDiabetes
L180z00	Diabetes mellitus in pregnancy/childbirth/puerperium NOS	GestationalDiabetes
ZC2CB00	Dietary advice for gestational diabetes	GestationalDiabetes
ZV13F00	[V]Personal history of gestational diabetes mellitus	GestationalDiabetes
C164.00	Polycystic ovaries	PolycycsticOvaries
C165.00	Polycystic ovarian syndrome	PolycycsticOvaries
G30..00	Acute myocardial infarction	CardiovascularOutcomes
G30..11	Attack - heart	CardiovascularOutcomes
G30..12	Coronary thrombosis	CardiovascularOutcomes
G30..13	Cardiac rupture following myocardial infarction (MI)	CardiovascularOutcomes
G30..14	Heart attack	CardiovascularOutcomes
G30..15	MI - acute myocardial infarction	CardiovascularOutcomes
G30..16	Thrombosis - coronary	CardiovascularOutcomes
G30..17	Silent myocardial infarction	CardiovascularOutcomes
G300.00	Acute anterolateral infarction	CardiovascularOutcomes
G301.00	Other specified anterior myocardial infarction	CardiovascularOutcomes
G301000	Acute anteroapical infarction	CardiovascularOutcomes
G301100	Acute anteroseptal infarction	CardiovascularOutcomes
G301z00	Anterior myocardial infarction NOS	CardiovascularOutcomes
G302.00	Acute inferolateral infarction	CardiovascularOutcomes
G303.00	Acute inferoposterior infarction	CardiovascularOutcomes
G304.00	Posterior myocardial infarction NOS	CardiovascularOutcomes
G305.00	Lateral myocardial infarction NOS	CardiovascularOutcomes
G306.00	True posterior myocardial infarction	CardiovascularOutcomes
G307.00	Acute subendocardial infarction	CardiovascularOutcomes
G307000	Acute non-Q wave infarction	CardiovascularOutcomes
G307100	Acute non-ST segment elevation myocardial infarction	CardiovascularOutcomes
G308.00	Inferior myocardial infarction NOS	CardiovascularOutcomes
G309.00	Acute Q-wave infarct	CardiovascularOutcomes
G30A.00	Mural thrombosis	CardiovascularOutcomes
G30B.00	Acute posterolateral myocardial infarction	CardiovascularOutcomes
G30X.00	Acute transmural myocardial infarction of unspecif site	CardiovascularOutcomes
G30X000	Acute ST segment elevation myocardial infarction	CardiovascularOutcomes
G30y.00	Other acute myocardial infarction	CardiovascularOutcomes
G30y000	Acute atrial infarction	CardiovascularOutcomes
G30y100	Acute papillary muscle infarction	CardiovascularOutcomes
G30y200	Acute septal infarction	CardiovascularOutcomes
G30yz00	Other acute myocardial infarction NOS	CardiovascularOutcomes
G30z.00	Acute myocardial infarction NOS	CardiovascularOutcomes
G31y100	Microinfarction of heart	CardiovascularOutcomes
G35..00	Subsequent myocardial infarction	CardiovascularOutcomes
G350.00	Subsequent myocardial infarction of anterior wall	CardiovascularOutcomes
G351.00	Subsequent myocardial infarction of inferior wall	CardiovascularOutcomes
G353.00	Subsequent myocardial infarction of other sites	CardiovascularOutcomes
G35X.00	Subsequent myocardial infarction of unspecified site	CardiovascularOutcomes
G36..00	Certain current complication follow acute myocardial infarct	CardiovascularOutcomes
G360.00	Haemopericardium/current comp folow acut myocard infarct	CardiovascularOutcomes
G361.00	Atrial septal defect/curr comp folow acut myocardal infarct	CardiovascularOutcomes
G362.00	Ventric septal defect/curr comp fol acut myocardal infarctn	CardiovascularOutcomes
G363.00	Ruptur cardiac wall w'out haemopericard/cur comp fol ac MI	CardiovascularOutcomes
G364.00	Ruptur chordae tendinae/curr comp fol acute myocard infarct	CardiovascularOutcomes
G365.00	Rupture papillary muscle/curr comp fol acute myocard infarct	CardiovascularOutcomes
G366.00	Thrombosis atrium,auric append&vent/curr comp foll acute MI	CardiovascularOutcomes
G38..00	Postoperative myocardial infarction	CardiovascularOutcomes
G380.00	Postoperative transmural myocardial infarction anterior wall	CardiovascularOutcomes
G381.00	Postoperative transmural myocardial infarction inferior wall	CardiovascularOutcomes
G384.00	Postoperative subendocardial myocardial infarction	CardiovascularOutcomes
G38z.00	Postoperative myocardial infarction, unspecified	CardiovascularOutcomes
ZV71900	[V]Observation for suspected myocardial infarction	CardiovascularOutcomes
G600.00	Ruptured berry aneurysm	CardiovascularOutcomes
G61..00	Intracerebral haemorrhage	CardiovascularOutcomes
G61..11	CVA - cerebrovascular accid due to intracerebral haemorrhage	CardiovascularOutcomes
G61..12	Stroke due to intracerebral haemorrhage	CardiovascularOutcomes
G610.00	Cortical haemorrhage	CardiovascularOutcomes
G611.00	Internal capsule haemorrhage	CardiovascularOutcomes
G612.00	Basal nucleus haemorrhage	CardiovascularOutcomes
G613.00	Cerebellar haemorrhage	CardiovascularOutcomes
G614.00	Pontine haemorrhage	CardiovascularOutcomes
G615.00	Bulbar haemorrhage	CardiovascularOutcomes
G616.00	External capsule haemorrhage	CardiovascularOutcomes
G617.00	Intracerebral haemorrhage, intraventricular	CardiovascularOutcomes
G618.00	Intracerebral haemorrhage, multiple localized	CardiovascularOutcomes
G61X000	Left sided intracerebral haemorrhage, unspecified	CardiovascularOutcomes
G61X100	Right sided intracerebral haemorrhage, unspecified	CardiovascularOutcomes
G61z.00	Intracerebral haemorrhage NOS	CardiovascularOutcomes
G63..11	Infarction - precerebral	CardiovascularOutcomes
G630.00	Basilar artery occlusion	CardiovascularOutcomes
G632.00	Vertebral artery occlusion	CardiovascularOutcomes
G633.00	Multiple and bilateral precerebral arterial occlusion	CardiovascularOutcomes
G63y.00	Other precerebral artery occlusion	CardiovascularOutcomes
G63y000	Cerebral infarct due to thrombosis of precerebral arteries	CardiovascularOutcomes
G63y100	Cerebral infarction due to embolism of precerebral arteries	CardiovascularOutcomes
G64..00	Cerebral arterial occlusion	CardiovascularOutcomes
G64..11	CVA - cerebral artery occlusion	CardiovascularOutcomes
G64..12	Infarction - cerebral	CardiovascularOutcomes
G64..13	Stroke due to cerebral arterial occlusion	CardiovascularOutcomes
G640.00	Cerebral thrombosis	CardiovascularOutcomes
G640000	Cerebral infarction due to thrombosis of cerebral arteries	CardiovascularOutcomes
G641.00	Cerebral embolism	CardiovascularOutcomes
G641.11	Cerebral embolus	CardiovascularOutcomes
G641000	Cerebral infarction due to embolism of cerebral arteries	CardiovascularOutcomes
G64z.00	Cerebral infarction NOS	CardiovascularOutcomes
G64z.11	Brainstem infarction NOS	CardiovascularOutcomes
G64z000	Brainstem infarction	CardiovascularOutcomes
G64z200	Left sided cerebral infarction	CardiovascularOutcomes
G64z300	Right sided cerebral infarction	CardiovascularOutcomes
G654.00	Multiple and bilateral precerebral artery syndromes	CardiovascularOutcomes
G66..00	Stroke and cerebrovascular accident unspecified	CardiovascularOutcomes
G66..11	CVA unspecified	CardiovascularOutcomes
G66..12	Stroke unspecified	CardiovascularOutcomes
G66..13	CVA - Cerebrovascular accident unspecified	CardiovascularOutcomes
G663.00	Brain stem stroke syndrome	CardiovascularOutcomes
G664.00	Cerebellar stroke syndrome	CardiovascularOutcomes
G667.00	Left sided CVA	CardiovascularOutcomes
G668.00	Right sided CVA	CardiovascularOutcomes
G676000	Cereb infarct due cerebral venous thrombosis, nonpyogenic	CardiovascularOutcomes
G677000	Occlusion and stenosis of middle cerebral artery	CardiovascularOutcomes
G677100	Occlusion and stenosis of anterior cerebral artery	CardiovascularOutcomes
G677200	Occlusion and stenosis of posterior cerebral artery	CardiovascularOutcomes
G677300	Occlusion and stenosis of cerebellar arteries	CardiovascularOutcomes
G677400	Occlusion+stenosis of multiple and bilat cerebral arteries	CardiovascularOutcomes
G6W..00	Cereb infarct due unsp occlus/stenos precerebr arteries	CardiovascularOutcomes
G6X..00	Cerebrl infarctn due/unspcf occlusn or sten/cerebrl artrs	CardiovascularOutcomes
14A3.00	H/O: myocardial infarct <60	CardiovascularOutcomes
14A4.00	H/O: myocardial infarct >60	CardiovascularOutcomes
322..00	ECG: myocardial ischaemia	CardiovascularOutcomes
3221	ECG: no myocardial ischaemia	CardiovascularOutcomes
3222	ECG:shows myocardial ischaemia	CardiovascularOutcomes
322Z.00	ECG: myocardial ischaemia NOS	CardiovascularOutcomes
323..00	ECG: myocardial infarction	CardiovascularOutcomes
3231	ECG: no myocardial infarction	CardiovascularOutcomes
3232	ECG: old myocardial infarction	CardiovascularOutcomes
3233	ECG: antero-septal infarct.	CardiovascularOutcomes
3234	ECG:posterior/inferior infarct	CardiovascularOutcomes
3235	ECG: subendocardial infarct	CardiovascularOutcomes
3236	ECG: lateral infarction	CardiovascularOutcomes
323Z.00	ECG: myocardial infarct NOS	CardiovascularOutcomes
G31..00	Other acute and subacute ischaemic heart disease	CardiovascularOutcomes
G311.00	Preinfarction syndrome	CardiovascularOutcomes
G311.11	Crescendo angina	CardiovascularOutcomes
G311.12	Impending infarction	CardiovascularOutcomes
G311.13	Unstable angina	CardiovascularOutcomes
G311.14	Angina at rest	CardiovascularOutcomes
G311000	Myocardial infarction aborted	CardiovascularOutcomes
G311011	MI - myocardial infarction aborted	CardiovascularOutcomes
G311100	Unstable angina	CardiovascularOutcomes
G311200	Angina at rest	CardiovascularOutcomes
G311300	Refractory angina	CardiovascularOutcomes
G311400	Worsening angina	CardiovascularOutcomes
G311500	Acute coronary syndrome	CardiovascularOutcomes
G311z00	Preinfarction syndrome NOS	CardiovascularOutcomes
G312.00	Coronary thrombosis not resulting in myocardial infarction	CardiovascularOutcomes
G31y.00	Other acute and subacute ischaemic heart disease	CardiovascularOutcomes
G31y000	Acute coronary insufficiency	CardiovascularOutcomes
G31y200	Subendocardial ischaemia	CardiovascularOutcomes
G31y300	Transient myocardial ischaemia	CardiovascularOutcomes
G31yz00	Other acute and subacute ischaemic heart disease NOS	CardiovascularOutcomes
G33..00	Angina pectoris	CardiovascularOutcomes
G330.00	Angina decubitus	CardiovascularOutcomes
G330000	Nocturnal angina	CardiovascularOutcomes
G330z00	Angina decubitus NOS	CardiovascularOutcomes
G331.00	Prinzmetal's angina	CardiovascularOutcomes
G331.11	Variant angina pectoris	CardiovascularOutcomes
G332.00	Coronary artery spasm	CardiovascularOutcomes
G33z.00	Angina pectoris NOS	CardiovascularOutcomes
G33z000	Status anginosus	CardiovascularOutcomes
G33z100	Stenocardia	CardiovascularOutcomes
G33z200	Syncope anginosa	CardiovascularOutcomes
G33z300	Angina on effort	CardiovascularOutcomes
G33z400	Ischaemic chest pain	CardiovascularOutcomes
G33z500	Post infarct angina	CardiovascularOutcomes
G33z600	New onset angina	CardiovascularOutcomes
G33z700	Stable angina	CardiovascularOutcomes
G33zz00	Angina pectoris NOS	CardiovascularOutcomes
G34..00	Other chronic ischaemic heart disease	CardiovascularOutcomes
G340.00	Coronary atherosclerosis	CardiovascularOutcomes
G340.11	Triple vessel disease of the heart	CardiovascularOutcomes
G340.12	Coronary artery disease	CardiovascularOutcomes
G340000	Single coronary vessel disease	CardiovascularOutcomes
G340100	Double coronary vessel disease	CardiovascularOutcomes
G342.00	Atherosclerotic cardiovascular disease	CardiovascularOutcomes
G343.00	Ischaemic cardiomyopathy	CardiovascularOutcomes
G34y.00	Other specified chronic ischaemic heart disease	CardiovascularOutcomes
G34y000	Chronic coronary insufficiency	CardiovascularOutcomes
G34y100	Chronic myocardial ischaemia	CardiovascularOutcomes
G34yz00	Other specified chronic ischaemic heart disease NOS	CardiovascularOutcomes
G34z000	Asymptomatic coronary heart disease	CardiovascularOutcomes
G3z..00	Ischaemic heart disease NOS	CardiovascularOutcomes
14G1.00	H/O: rheumatoid arthritis	StrongRheumatoidArthritis
38DZ.00	Disease activity score in rheumatoid arthritis	StrongRheumatoidArthritis
66H..13	Rheumatoid arthrit. monitoring	StrongRheumatoidArthritis
N005.00	Adult Still's Disease	StrongRheumatoidArthritis
N040.00	Rheumatoid arthritis	StrongRheumatoidArthritis
N040000	Rheumatoid arthritis of cervical spine	StrongRheumatoidArthritis
N040100	Other rheumatoid arthritis of spine	StrongRheumatoidArthritis
N040200	Rheumatoid arthritis of shoulder	StrongRheumatoidArthritis
N040400	Rheumatoid arthritis of acromioclavicular joint	StrongRheumatoidArthritis
N040500	Rheumatoid arthritis of elbow	StrongRheumatoidArthritis
N040600	Rheumatoid arthritis of distal radio-ulnar joint	StrongRheumatoidArthritis
N040700	Rheumatoid arthritis of wrist	StrongRheumatoidArthritis
N040800	Rheumatoid arthritis of MCP joint	StrongRheumatoidArthritis
N040900	Rheumatoid arthritis of PIP joint of finger	StrongRheumatoidArthritis
N040A00	Rheumatoid arthritis of DIP joint of finger	StrongRheumatoidArthritis
N040B00	Rheumatoid arthritis of hip	StrongRheumatoidArthritis
N040C00	Rheumatoid arthritis of sacro-iliac joint	StrongRheumatoidArthritis
N040D00	Rheumatoid arthritis of knee	StrongRheumatoidArthritis
N040F00	Rheumatoid arthritis of ankle	StrongRheumatoidArthritis
N040G00	Rheumatoid arthritis of subtalar joint	StrongRheumatoidArthritis
N040H00	Rheumatoid arthritis of talonavicular joint	StrongRheumatoidArthritis
N040J00	Rheumatoid arthritis of other tarsal joint	StrongRheumatoidArthritis
N040K00	Rheumatoid arthritis of 1st MTP joint	StrongRheumatoidArthritis
N040L00	Rheumatoid arthritis of lesser MTP joint	StrongRheumatoidArthritis
N040S00	Rheumatoid arthritis - multiple joint	StrongRheumatoidArthritis
N040T00	Flare of rheumatoid arthritis	StrongRheumatoidArthritis
N047.00	Seropositive errosive rheumatoid arthritis	StrongRheumatoidArthritis
N04X.00	Seropositive rheumatoid arthritis, unspecified	StrongRheumatoidArthritis
N04y200	Adult-onset Still's disease	StrongRheumatoidArthritis
Nyu1100	[X]Other seropositive rheumatoid arthritis	StrongRheumatoidArthritis
Nyu1200	[X]Other specified rheumatoid arthritis	StrongRheumatoidArthritis
Nyu1G00	[X]Seropositive rheumatoid arthritis, unspecified	StrongRheumatoidArthritis
7P20300	Delivery of rehabilitation for rheumatoid arthritis	WeakRheumatoidArthritis
F371200	Polyneuropathy in rheumatoid arthritis	WeakRheumatoidArthritis
F396400	Myopathy due to rheumatoid arthritis	WeakRheumatoidArthritis
G5y8.00	Rheumatoid myocarditis	WeakRheumatoidArthritis
G5yA.00	Rheumatoid carditis	WeakRheumatoidArthritis
H570.00	Rheumatoid lung	WeakRheumatoidArthritis
N04..00	Rheumatoid arthritis and other inflammatory polyarthropathy	WeakRheumatoidArthritis
N040N00	Rheumatoid vasculitis	WeakRheumatoidArthritis
N040P00	Seronegative rheumatoid arthritis	WeakRheumatoidArthritis
N040R00	Rheumatoid nodule	WeakRheumatoidArthritis
N041.00	Felty's syndrome	WeakRheumatoidArthritis
N042.00	Other rheumatoid arthropathy + visceral/systemic involvement	WeakRheumatoidArthritis
N042100	Rheumatoid lung disease	WeakRheumatoidArthritis
N042200	Rheumatoid nodule	WeakRheumatoidArthritis
N042z00	Rheumatoid arthropathy + visceral/systemic involvement NOS	WeakRheumatoidArthritis
N04y000	Rheumatoid lung	WeakRheumatoidArthritis
N04y011	Caplan's syndrome	WeakRheumatoidArthritis
N04y012	Fibrosing alveolitis associated with rheumatoid arthritis	WeakRheumatoidArthritis
B0...00	Malignant neoplasm of lip, oral cavity and pharynx	AltDMARDIndication_cancer
B0...11	Carcinoma of lip, oral cavity and pharynx	AltDMARDIndication_cancer
B00..00	Malignant neoplasm of lip	AltDMARDIndication_cancer
B00..11	Carcinoma of lip	AltDMARDIndication_cancer
B000.00	Malignant neoplasm of upper lip, vermilion border	AltDMARDIndication_cancer
B000000	Malignant neoplasm of upper lip, external	AltDMARDIndication_cancer
B000100	Malignant neoplasm of upper lip, lipstick area	AltDMARDIndication_cancer
B000z00	Malignant neoplasm of upper lip, vermilion border NOS	AltDMARDIndication_cancer
B001.00	Malignant neoplasm of lower lip, vermilion border	AltDMARDIndication_cancer
B001000	Malignant neoplasm of lower lip, external	AltDMARDIndication_cancer
B001100	Malignant neoplasm of lower lip, lipstick area	AltDMARDIndication_cancer
B001z00	Malignant neoplasm of lower lip, vermilion border NOS	AltDMARDIndication_cancer
B002.00	Malignant neoplasm of upper lip, inner aspect	AltDMARDIndication_cancer
B002100	Malignant neoplasm of upper lip, frenulum	AltDMARDIndication_cancer
B002200	Malignant neoplasm of upper lip, mucosa	AltDMARDIndication_cancer
B002300	Malignant neoplasm of upper lip, oral aspect	AltDMARDIndication_cancer
B002z00	Malignant neoplasm of upper lip, inner aspect NOS	AltDMARDIndication_cancer
B003.00	Malignant neoplasm of lower lip, inner aspect	AltDMARDIndication_cancer
B003000	Malignant neoplasm of lower lip, buccal aspect	AltDMARDIndication_cancer
B003100	Malignant neoplasm of lower lip, frenulum	AltDMARDIndication_cancer
B003200	Malignant neoplasm of lower lip, mucosa	AltDMARDIndication_cancer
B003300	Malignant neoplasm of lower lip, oral aspect	AltDMARDIndication_cancer
B003z00	Malignant neoplasm of lower lip, inner aspect NOS	AltDMARDIndication_cancer
B004.00	Malignant neoplasm of lip unspecified, inner aspect	AltDMARDIndication_cancer
B004000	Malignant neoplasm of lip unspecified, buccal aspect	AltDMARDIndication_cancer
B004200	Malignant neoplasm of lip unspecified, mucosa	AltDMARDIndication_cancer
B004300	Malignant neoplasm of lip, oral aspect	AltDMARDIndication_cancer
B005.00	Malignant neoplasm of commissure of lip	AltDMARDIndication_cancer
B006.00	Malignant neoplasm of overlapping lesion of lip	AltDMARDIndication_cancer
B007.00	Malignant neoplasm of lip, unspecified	AltDMARDIndication_cancer
B00z000	Malignant neoplasm of lip, unspecified, external	AltDMARDIndication_cancer
B00z100	Malignant neoplasm of lip, unspecified, lipstick area	AltDMARDIndication_cancer
B00zz00	Malignant neoplasm of lip, vermilion border NOS	AltDMARDIndication_cancer
B01..00	Malignant neoplasm of tongue	AltDMARDIndication_cancer
B010.00	Malignant neoplasm of base of tongue	AltDMARDIndication_cancer
B010.11	Malignant neoplasm of posterior third of tongue	AltDMARDIndication_cancer
B010000	Malignant neoplasm of base of tongue dorsal surface	AltDMARDIndication_cancer
B010z00	Malignant neoplasm of fixed part of tongue NOS	AltDMARDIndication_cancer
B011.00	Malignant neoplasm of dorsal surface of tongue	AltDMARDIndication_cancer
B011z00	Malignant neoplasm of dorsum of tongue NOS	AltDMARDIndication_cancer
B012.00	Malignant neoplasm of tongue, tip and lateral border	AltDMARDIndication_cancer
B013.00	Malignant neoplasm of ventral surface of tongue	AltDMARDIndication_cancer
B013000	Malignant neoplasm of anterior 2/3 of tongue ventral surface	AltDMARDIndication_cancer
B013100	Malignant neoplasm of frenulum linguae	AltDMARDIndication_cancer
B013z00	Malignant neoplasm of ventral tongue surface NOS	AltDMARDIndication_cancer
B014.00	Malignant neoplasm of anterior 2/3 of tongue unspecified	AltDMARDIndication_cancer
B015.00	Malignant neoplasm of tongue, junctional zone	AltDMARDIndication_cancer
B016.00	Malignant neoplasm of lingual tonsil	AltDMARDIndication_cancer
B017.00	Malignant overlapping lesion of tongue	AltDMARDIndication_cancer
B01y.00	Malignant neoplasm of other sites of tongue	AltDMARDIndication_cancer
B01z.00	Malignant neoplasm of tongue NOS	AltDMARDIndication_cancer
B02..00	Malignant neoplasm of major salivary glands	AltDMARDIndication_cancer
B020.00	Malignant neoplasm of parotid gland	AltDMARDIndication_cancer
B021.00	Malignant neoplasm of submandibular gland	AltDMARDIndication_cancer
B022.00	Malignant neoplasm of sublingual gland	AltDMARDIndication_cancer
B02y.00	Malignant neoplasm of other major salivary glands	AltDMARDIndication_cancer
B02z.00	Malignant neoplasm of major salivary gland NOS	AltDMARDIndication_cancer
B03..00	Malignant neoplasm of gum	AltDMARDIndication_cancer
B030.00	Malignant neoplasm of upper gum	AltDMARDIndication_cancer
B031.00	Malignant neoplasm of lower gum	AltDMARDIndication_cancer
B03y.00	Malignant neoplasm of other sites of gum	AltDMARDIndication_cancer
B03z.00	Malignant neoplasm of gum NOS	AltDMARDIndication_cancer
B04..00	Malignant neoplasm of floor of mouth	AltDMARDIndication_cancer
B040.00	Malignant neoplasm of anterior portion of floor of mouth	AltDMARDIndication_cancer
B041.00	Malignant neoplasm of lateral portion of floor of mouth	AltDMARDIndication_cancer
B042.00	Malignant neoplasm, overlapping lesion of floor of mouth	AltDMARDIndication_cancer
B04y.00	Malignant neoplasm of other sites of floor of mouth	AltDMARDIndication_cancer
B04z.00	Malignant neoplasm of floor of mouth NOS	AltDMARDIndication_cancer
B05..00	Malignant neoplasm of other and unspecified parts of mouth	AltDMARDIndication_cancer
B050.00	Malignant neoplasm of cheek mucosa	AltDMARDIndication_cancer
B050.11	Malignant neoplasm of buccal mucosa	AltDMARDIndication_cancer
B051000	Malignant neoplasm of upper buccal sulcus	AltDMARDIndication_cancer
B051100	Malignant neoplasm of lower buccal sulcus	AltDMARDIndication_cancer
B052.00	Malignant neoplasm of hard palate	AltDMARDIndication_cancer
B053.00	Malignant neoplasm of soft palate	AltDMARDIndication_cancer
B054.00	Malignant neoplasm of uvula	AltDMARDIndication_cancer
B055.00	Malignant neoplasm of palate unspecified	AltDMARDIndication_cancer
B055000	Malignant neoplasm of junction of hard and soft palate	AltDMARDIndication_cancer
B055100	Malignant neoplasm of roof of mouth	AltDMARDIndication_cancer
B055z00	Malignant neoplasm of palate NOS	AltDMARDIndication_cancer
B056.00	Malignant neoplasm of retromolar area	AltDMARDIndication_cancer
B057.00	Overlapping lesion of other and unspecified parts of mouth	AltDMARDIndication_cancer
B05y.00	Malignant neoplasm of other specified mouth parts	AltDMARDIndication_cancer
B05z.00	Malignant neoplasm of mouth NOS	AltDMARDIndication_cancer
B05z000	Kaposi's sarcoma of palate	AltDMARDIndication_cancer
B06..00	Malignant neoplasm of oropharynx	AltDMARDIndication_cancer
B060.00	Malignant neoplasm of tonsil	AltDMARDIndication_cancer
B060000	Malignant neoplasm of faucial tonsil	AltDMARDIndication_cancer
B060100	Malignant neoplasm of palatine tonsil	AltDMARDIndication_cancer
B060200	Malignant neoplasm of overlapping lesion of tonsil	AltDMARDIndication_cancer
B060z00	Malignant neoplasm tonsil NOS	AltDMARDIndication_cancer
B061.00	Malignant neoplasm of tonsillar fossa	AltDMARDIndication_cancer
B062.00	Malignant neoplasm of tonsillar pillar	AltDMARDIndication_cancer
B062000	Malignant neoplasm of faucial pillar	AltDMARDIndication_cancer
B062100	Malignant neoplasm of glossopalatine fold	AltDMARDIndication_cancer
B062200	Malignant neoplasm of palatoglossal arch	AltDMARDIndication_cancer
B062300	Malignant neoplasm of palatopharyngeal arch	AltDMARDIndication_cancer
B062z00	Malignant neoplasm of tonsillar fossa NOS	AltDMARDIndication_cancer
B063.00	Malignant neoplasm of vallecula	AltDMARDIndication_cancer
B064.00	Malignant neoplasm of anterior epiglottis	AltDMARDIndication_cancer
B064000	Malignant neoplasm of epiglottis, free border	AltDMARDIndication_cancer
B064100	Malignant neoplasm of glossoepiglottic fold	AltDMARDIndication_cancer
B064z00	Malignant neoplasm of anterior epiglottis NOS	AltDMARDIndication_cancer
B065.00	Malignant neoplasm of junctional region of epiglottis	AltDMARDIndication_cancer
B066.00	Malignant neoplasm of lateral wall of oropharynx	AltDMARDIndication_cancer
B067.00	Malignant neoplasm of posterior wall of oropharynx	AltDMARDIndication_cancer
B06y.00	Malignant neoplasm of oropharynx, other specified sites	AltDMARDIndication_cancer
B06yz00	Malignant neoplasm of other specified site of oropharynx NOS	AltDMARDIndication_cancer
B06z.00	Malignant neoplasm of oropharynx NOS	AltDMARDIndication_cancer
B07..00	Malignant neoplasm of nasopharynx	AltDMARDIndication_cancer
B070.00	Malignant neoplasm of roof of nasopharynx	AltDMARDIndication_cancer
B071.00	Malignant neoplasm of posterior wall of nasopharynx	AltDMARDIndication_cancer
B071000	Malignant neoplasm of adenoid	AltDMARDIndication_cancer
B071100	Malignant neoplasm of pharyngeal tonsil	AltDMARDIndication_cancer
B071z00	Malignant neoplasm of posterior wall of nasopharynx NOS	AltDMARDIndication_cancer
B072.00	Malignant neoplasm of lateral wall of nasopharynx	AltDMARDIndication_cancer
B072000	Malignant neoplasm of pharyngeal recess	AltDMARDIndication_cancer
B072z00	Malignant neoplasm of lateral wall of nasopharynx NOS	AltDMARDIndication_cancer
B073.00	Malignant neoplasm of anterior wall of nasopharynx	AltDMARDIndication_cancer
B073200	Malignant neoplasm posterior margin nasal septum and choanae	AltDMARDIndication_cancer
B073z00	Malignant neoplasm of anterior wall of nasopharynx NOS	AltDMARDIndication_cancer
B074.00	Malignant neoplasm, overlapping lesion of nasopharynx	AltDMARDIndication_cancer
B07y.00	Malignant neoplasm of other specified site of nasopharynx	AltDMARDIndication_cancer
B07z.00	Malignant neoplasm of nasopharynx NOS	AltDMARDIndication_cancer
B08..00	Malignant neoplasm of hypopharynx	AltDMARDIndication_cancer
B080.00	Malignant neoplasm of postcricoid region	AltDMARDIndication_cancer
B081.00	Malignant neoplasm of pyriform sinus	AltDMARDIndication_cancer
B082.00	Malignant neoplasm aryepiglottic fold, hypopharyngeal aspect	AltDMARDIndication_cancer
B083.00	Malignant neoplasm of posterior pharynx	AltDMARDIndication_cancer
B08y.00	Malignant neoplasm of other specified hypopharyngeal site	AltDMARDIndication_cancer
B08z.00	Malignant neoplasm of hypopharynx NOS	AltDMARDIndication_cancer
B0z..00	Malig neop other/ill-defined sites lip, oral cavity, pharynx	AltDMARDIndication_cancer
B0z0.00	Malignant neoplasm of pharynx unspecified	AltDMARDIndication_cancer
B0z1.00	Malignant neoplasm of Waldeyer's ring	AltDMARDIndication_cancer
B0z2.00	Malignant neoplasm of laryngopharynx	AltDMARDIndication_cancer
B0zy.00	Malignant neoplasm of other sites lip, oral cavity, pharynx	AltDMARDIndication_cancer
B0zz.00	Malignant neoplasm of lip, oral cavity and pharynx NOS	AltDMARDIndication_cancer
B1...00	Malignant neoplasm of digestive organs and peritoneum	AltDMARDIndication_cancer
B1...11	Carcinoma of digestive organs and peritoneum	AltDMARDIndication_cancer
B10..00	Malignant neoplasm of oesophagus	AltDMARDIndication_cancer
B100.00	Malignant neoplasm of cervical oesophagus	AltDMARDIndication_cancer
B101.00	Malignant neoplasm of thoracic oesophagus	AltDMARDIndication_cancer
B102.00	Malignant neoplasm of abdominal oesophagus	AltDMARDIndication_cancer
B103.00	Malignant neoplasm of upper third of oesophagus	AltDMARDIndication_cancer
B104.00	Malignant neoplasm of middle third of oesophagus	AltDMARDIndication_cancer
B105.00	Malignant neoplasm of lower third of oesophagus	AltDMARDIndication_cancer
B106.00	Malignant neoplasm, overlapping lesion of oesophagus	AltDMARDIndication_cancer
B107.00	Siewert type I adenocarcinoma	AltDMARDIndication_cancer
B10y.00	Malignant neoplasm of other specified part of oesophagus	AltDMARDIndication_cancer
B10z.00	Malignant neoplasm of oesophagus NOS	AltDMARDIndication_cancer
B10z.11	Oesophageal cancer	AltDMARDIndication_cancer
B11..00	Malignant neoplasm of stomach	AltDMARDIndication_cancer
B11..11	Gastric neoplasm	AltDMARDIndication_cancer
B110.00	Malignant neoplasm of cardia of stomach	AltDMARDIndication_cancer
B110000	Malignant neoplasm of cardiac orifice of stomach	AltDMARDIndication_cancer
B110100	Malignant neoplasm of cardio-oesophageal junction of stomach	AltDMARDIndication_cancer
B110111	Malignant neoplasm of gastro-oesophageal junction	AltDMARDIndication_cancer
B110z00	Malignant neoplasm of cardia of stomach NOS	AltDMARDIndication_cancer
B111.00	Malignant neoplasm of pylorus of stomach	AltDMARDIndication_cancer
B111000	Malignant neoplasm of prepylorus of stomach	AltDMARDIndication_cancer
B111100	Malignant neoplasm of pyloric canal of stomach	AltDMARDIndication_cancer
B111z00	Malignant neoplasm of pylorus of stomach NOS	AltDMARDIndication_cancer
B112.00	Malignant neoplasm of pyloric antrum of stomach	AltDMARDIndication_cancer
B113.00	Malignant neoplasm of fundus of stomach	AltDMARDIndication_cancer
B114.00	Malignant neoplasm of body of stomach	AltDMARDIndication_cancer
B115.00	Malignant neoplasm of lesser curve of stomach unspecified	AltDMARDIndication_cancer
B116.00	Malignant neoplasm of greater curve of stomach unspecified	AltDMARDIndication_cancer
B117.00	Malignant neoplasm, overlapping lesion of stomach	AltDMARDIndication_cancer
B118.00	Siewert type II adenocarcinoma	AltDMARDIndication_cancer
B119.00	Siewert type III adenocarcinoma	AltDMARDIndication_cancer
B11y.00	Malignant neoplasm of other specified site of stomach	AltDMARDIndication_cancer
B11y000	Malignant neoplasm of anterior wall of stomach NEC	AltDMARDIndication_cancer
B11y100	Malignant neoplasm of posterior wall of stomach NEC	AltDMARDIndication_cancer
B11yz00	Malignant neoplasm of other specified site of stomach NOS	AltDMARDIndication_cancer
B11z.00	Malignant neoplasm of stomach NOS	AltDMARDIndication_cancer
B12..00	Malignant neoplasm of small intestine and duodenum	AltDMARDIndication_cancer
B120.00	Malignant neoplasm of duodenum	AltDMARDIndication_cancer
B121.00	Malignant neoplasm of jejunum	AltDMARDIndication_cancer
B122.00	Malignant neoplasm of ileum	AltDMARDIndication_cancer
B123.00	Malignant neoplasm of Meckel's diverticulum	AltDMARDIndication_cancer
B124.00	Malignant neoplasm, overlapping lesion of small intestine	AltDMARDIndication_cancer
B12y.00	Malignant neoplasm of other specified site small intestine	AltDMARDIndication_cancer
B12z.00	Malignant neoplasm of small intestine NOS	AltDMARDIndication_cancer
B13..00	Malignant neoplasm of colon	AltDMARDIndication_cancer
B130.00	Malignant neoplasm of hepatic flexure of colon	AltDMARDIndication_cancer
B131.00	Malignant neoplasm of transverse colon	AltDMARDIndication_cancer
B132.00	Malignant neoplasm of descending colon	AltDMARDIndication_cancer
B133.00	Malignant neoplasm of sigmoid colon	AltDMARDIndication_cancer
B134.00	Malignant neoplasm of caecum	AltDMARDIndication_cancer
B134.11	Carcinoma of caecum	AltDMARDIndication_cancer
B135.00	Malignant neoplasm of appendix	AltDMARDIndication_cancer
B136.00	Malignant neoplasm of ascending colon	AltDMARDIndication_cancer
B137.00	Malignant neoplasm of splenic flexure of colon	AltDMARDIndication_cancer
B138.00	Malignant neoplasm, overlapping lesion of colon	AltDMARDIndication_cancer
B139.00	Hereditary nonpolyposis colon cancer	AltDMARDIndication_cancer
B13y.00	Malignant neoplasm of other specified sites of colon	AltDMARDIndication_cancer
B13z.00	Malignant neoplasm of colon NOS	AltDMARDIndication_cancer
B13z.11	Colonic cancer	AltDMARDIndication_cancer
B14..00	Malignant neoplasm of rectum, rectosigmoid junction and anus	AltDMARDIndication_cancer
B140.00	Malignant neoplasm of rectosigmoid junction	AltDMARDIndication_cancer
B141.00	Malignant neoplasm of rectum	AltDMARDIndication_cancer
B141.11	Carcinoma of rectum	AltDMARDIndication_cancer
B141.12	Rectal carcinoma	AltDMARDIndication_cancer
B142.00	Malignant neoplasm of anal canal	AltDMARDIndication_cancer
B142.11	Anal carcinoma	AltDMARDIndication_cancer
B142000	Malignant neoplasm of cloacogenic zone	AltDMARDIndication_cancer
B143.00	Malignant neoplasm of anus unspecified	AltDMARDIndication_cancer
B14y.00	Malig neop other site rectum, rectosigmoid junction and anus	AltDMARDIndication_cancer
B14z.00	Malignant neoplasm rectum,rectosigmoid junction and anus NOS	AltDMARDIndication_cancer
B15..00	Malignant neoplasm of liver and intrahepatic bile ducts	AltDMARDIndication_cancer
B150.00	Primary malignant neoplasm of liver	AltDMARDIndication_cancer
B150000	Primary carcinoma of liver	AltDMARDIndication_cancer
B150100	Hepatoblastoma of liver	AltDMARDIndication_cancer
B150200	Primary angiosarcoma of liver	AltDMARDIndication_cancer
B150300	Hepatocellular carcinoma	AltDMARDIndication_cancer
B150z00	Primary malignant neoplasm of liver NOS	AltDMARDIndication_cancer
B151.00	Malignant neoplasm of intrahepatic bile ducts	AltDMARDIndication_cancer
B151000	Malignant neoplasm of interlobular bile ducts	AltDMARDIndication_cancer
B151200	Malignant neoplasm of intrahepatic biliary passages	AltDMARDIndication_cancer
B151400	Malignant neoplasm of intrahepatic gall duct	AltDMARDIndication_cancer
B151z00	Malignant neoplasm of intrahepatic bile ducts NOS	AltDMARDIndication_cancer
B152.00	Malignant neoplasm of liver unspecified	AltDMARDIndication_cancer
B153.00	Secondary malignant neoplasm of liver	AltDMARDIndication_cancer
B15z.00	Malignant neoplasm of liver and intrahepatic bile ducts NOS	AltDMARDIndication_cancer
B16..00	Malignant neoplasm gallbladder and extrahepatic bile ducts	AltDMARDIndication_cancer
B160.00	Malignant neoplasm of gallbladder	AltDMARDIndication_cancer
B160.11	Carcinoma gallbladder	AltDMARDIndication_cancer
B161.00	Malignant neoplasm of extrahepatic bile ducts	AltDMARDIndication_cancer
B161000	Malignant neoplasm of cystic duct	AltDMARDIndication_cancer
B161100	Malignant neoplasm of hepatic duct	AltDMARDIndication_cancer
B161200	Malignant neoplasm of common bile duct	AltDMARDIndication_cancer
B161211	Carcinoma common bile duct	AltDMARDIndication_cancer
B161z00	Malignant neoplasm of extrahepatic bile ducts NOS	AltDMARDIndication_cancer
B162.00	Malignant neoplasm of ampulla of Vater	AltDMARDIndication_cancer
B163.00	Malignant neoplasm, overlapping lesion of biliary tract	AltDMARDIndication_cancer
B16y.00	Malignant neoplasm other gallbladder/extrahepatic bile duct	AltDMARDIndication_cancer
B16z.00	Malignant neoplasm gallbladder/extrahepatic bile ducts NOS	AltDMARDIndication_cancer
B17..00	Malignant neoplasm of pancreas	AltDMARDIndication_cancer
B170.00	Malignant neoplasm of head of pancreas	AltDMARDIndication_cancer
B171.00	Malignant neoplasm of body of pancreas	AltDMARDIndication_cancer
B172.00	Malignant neoplasm of tail of pancreas	AltDMARDIndication_cancer
B173.00	Malignant neoplasm of pancreatic duct	AltDMARDIndication_cancer
B174.00	Malignant neoplasm of Islets of Langerhans	AltDMARDIndication_cancer
B175.00	Malignant neoplasm, overlapping lesion of pancreas	AltDMARDIndication_cancer
B17y.00	Malignant neoplasm of other specified sites of pancreas	AltDMARDIndication_cancer
B17y000	Malignant neoplasm of ectopic pancreatic tissue	AltDMARDIndication_cancer
B17yz00	Malignant neoplasm of specified site of pancreas NOS	AltDMARDIndication_cancer
B17z.00	Malignant neoplasm of pancreas NOS	AltDMARDIndication_cancer
B18..00	Malignant neoplasm of retroperitoneum and peritoneum	AltDMARDIndication_cancer
B180.00	Malignant neoplasm of retroperitoneum	AltDMARDIndication_cancer
B180100	Malignant neoplasm of perinephric tissue	AltDMARDIndication_cancer
B180200	Malignant neoplasm of retrocaecal tissue	AltDMARDIndication_cancer
B180z00	Malignant neoplasm of retroperitoneum NOS	AltDMARDIndication_cancer
B181.00	Mesothelioma of peritoneum	AltDMARDIndication_cancer
B182.00	Overlapping malign lesion of retroperitoneum and peritoneum	AltDMARDIndication_cancer
B18y.00	Malignant neoplasm of specified parts of peritoneum	AltDMARDIndication_cancer
B18y100	Malignant neoplasm of mesocaecum	AltDMARDIndication_cancer
B18y200	Malignant neoplasm of mesorectum	AltDMARDIndication_cancer
B18y300	Malignant neoplasm of omentum	AltDMARDIndication_cancer
B18y400	Malignant neoplasm of parietal peritoneum	AltDMARDIndication_cancer
B18y500	Malignant neoplasm of pelvic peritoneum	AltDMARDIndication_cancer
B18y600	Malignant neoplasm of the pouch of Douglas	AltDMARDIndication_cancer
B18y700	Malignant neoplasm of mesentery	AltDMARDIndication_cancer
B18yz00	Malignant neoplasm of specified parts of peritoneum NOS	AltDMARDIndication_cancer
B18z.00	Malignant neoplasm of retroperitoneum and peritoneum NOS	AltDMARDIndication_cancer
B1z..00	Malig neop oth/ill-defined sites digestive tract/peritoneum	AltDMARDIndication_cancer
B1z0.00	Malignant neoplasm of intestinal tract, part unspecified	AltDMARDIndication_cancer
B1z0.11	Cancer of bowel	AltDMARDIndication_cancer
B1z1.00	Malignant neoplasm of spleen NEC	AltDMARDIndication_cancer
B1z1100	Fibrosarcoma of spleen	AltDMARDIndication_cancer
B1z1z00	Malignant neoplasm of spleen NOS	AltDMARDIndication_cancer
B1z2.00	Malignant neoplasm, overlapping lesion of digestive system	AltDMARDIndication_cancer
B1zy.00	Malignant neoplasm other spec digestive tract and peritoneum	AltDMARDIndication_cancer
B1zz.00	Malignant neoplasm of digestive tract and peritoneum NOS	AltDMARDIndication_cancer
B2...00	Malig neop of respiratory tract and intrathoracic organs	AltDMARDIndication_cancer
B2...11	Carcinoma of respiratory tract and intrathoracic organs	AltDMARDIndication_cancer
B20..00	Malig neop nasal cavities, middle ear and accessory sinuses	AltDMARDIndication_cancer
B200.00	Malignant neoplasm of nasal cavities	AltDMARDIndication_cancer
B200000	Malignant neoplasm of cartilage of nose	AltDMARDIndication_cancer
B200100	Malignant neoplasm of nasal conchae	AltDMARDIndication_cancer
B200200	Malignant neoplasm of septum of nose	AltDMARDIndication_cancer
B200300	Malignant neoplasm of vestibule of nose	AltDMARDIndication_cancer
B200z00	Malignant neoplasm of nasal cavities NOS	AltDMARDIndication_cancer
B201.00	Malig neop auditory tube, middle ear and mastoid air cells	AltDMARDIndication_cancer
B201100	Malignant neoplasm of tympanic cavity	AltDMARDIndication_cancer
B201200	Malignant neoplasm of tympanic antrum	AltDMARDIndication_cancer
B201300	Malignant neoplasm of mastoid air cells	AltDMARDIndication_cancer
B201z00	Malig neop auditory tube, middle ear, mastoid air cells NOS	AltDMARDIndication_cancer
B202.00	Malignant neoplasm of maxillary sinus	AltDMARDIndication_cancer
B203.00	Malignant neoplasm of ethmoid sinus	AltDMARDIndication_cancer
B204.00	Malignant neoplasm of frontal sinus	AltDMARDIndication_cancer
B205.00	Malignant neoplasm of sphenoidal sinus	AltDMARDIndication_cancer
B206.00	Malignant neoplasm, overlapping lesion of accessory sinuses	AltDMARDIndication_cancer
B20y.00	Malig neop other site nasal cavity, middle ear and sinuses	AltDMARDIndication_cancer
B20z.00	Malignant neoplasm of accessory sinus NOS	AltDMARDIndication_cancer
B21..00	Malignant neoplasm of larynx	AltDMARDIndication_cancer
B210.00	Malignant neoplasm of glottis	AltDMARDIndication_cancer
B211.00	Malignant neoplasm of supraglottis	AltDMARDIndication_cancer
B212.00	Malignant neoplasm of subglottis	AltDMARDIndication_cancer
B213.00	Malignant neoplasm of laryngeal cartilage	AltDMARDIndication_cancer
B213000	Malignant neoplasm of arytenoid cartilage	AltDMARDIndication_cancer
B213100	Malignant neoplasm of cricoid cartilage	AltDMARDIndication_cancer
B213300	Malignant neoplasm of thyroid cartilage	AltDMARDIndication_cancer
B213z00	Malignant neoplasm of laryngeal cartilage NOS	AltDMARDIndication_cancer
B214.00	Malignant neoplasm, overlapping lesion of larynx	AltDMARDIndication_cancer
B215.00	Malignant neoplasm of epiglottis NOS	AltDMARDIndication_cancer
B21y.00	Malignant neoplasm of larynx, other specified site	AltDMARDIndication_cancer
B21z.00	Malignant neoplasm of larynx NOS	AltDMARDIndication_cancer
B22..00	Malignant neoplasm of trachea, bronchus and lung	AltDMARDIndication_cancer
B220.00	Malignant neoplasm of trachea	AltDMARDIndication_cancer
B220z00	Malignant neoplasm of trachea NOS	AltDMARDIndication_cancer
B221.00	Malignant neoplasm of main bronchus	AltDMARDIndication_cancer
B221000	Malignant neoplasm of carina of bronchus	AltDMARDIndication_cancer
B221100	Malignant neoplasm of hilus of lung	AltDMARDIndication_cancer
B221z00	Malignant neoplasm of main bronchus NOS	AltDMARDIndication_cancer
B222.00	Malignant neoplasm of upper lobe, bronchus or lung	AltDMARDIndication_cancer
B222.11	Pancoast's syndrome	AltDMARDIndication_cancer
B222000	Malignant neoplasm of upper lobe bronchus	AltDMARDIndication_cancer
B222100	Malignant neoplasm of upper lobe of lung	AltDMARDIndication_cancer
B222z00	Malignant neoplasm of upper lobe, bronchus or lung NOS	AltDMARDIndication_cancer
B223.00	Malignant neoplasm of middle lobe, bronchus or lung	AltDMARDIndication_cancer
B223000	Malignant neoplasm of middle lobe bronchus	AltDMARDIndication_cancer
B223100	Malignant neoplasm of middle lobe of lung	AltDMARDIndication_cancer
B223z00	Malignant neoplasm of middle lobe, bronchus or lung NOS	AltDMARDIndication_cancer
B224.00	Malignant neoplasm of lower lobe, bronchus or lung	AltDMARDIndication_cancer
B224000	Malignant neoplasm of lower lobe bronchus	AltDMARDIndication_cancer
B224100	Malignant neoplasm of lower lobe of lung	AltDMARDIndication_cancer
B224z00	Malignant neoplasm of lower lobe, bronchus or lung NOS	AltDMARDIndication_cancer
B225.00	Malignant neoplasm of overlapping lesion of bronchus & lung	AltDMARDIndication_cancer
B226.00	Mesothelioma	AltDMARDIndication_cancer
B22y.00	Malignant neoplasm of other sites of bronchus or lung	AltDMARDIndication_cancer
B22z.00	Malignant neoplasm of bronchus or lung NOS	AltDMARDIndication_cancer
B22z.11	Lung cancer	AltDMARDIndication_cancer
B23..00	Malignant neoplasm of pleura	AltDMARDIndication_cancer
B230.00	Malignant neoplasm of parietal pleura	AltDMARDIndication_cancer
B232.00	Mesothelioma of pleura	AltDMARDIndication_cancer
B23y.00	Malignant neoplasm of other specified pleura	AltDMARDIndication_cancer
B23z.00	Malignant neoplasm of pleura NOS	AltDMARDIndication_cancer
B24..00	Malignant neoplasm of thymus, heart and mediastinum	AltDMARDIndication_cancer
B240.00	Malignant neoplasm of thymus	AltDMARDIndication_cancer
B241.00	Malignant neoplasm of heart	AltDMARDIndication_cancer
B241000	Malignant neoplasm of endocardium	AltDMARDIndication_cancer
B241200	Malignant neoplasm of myocardium	AltDMARDIndication_cancer
B241300	Malignant neoplasm of pericardium	AltDMARDIndication_cancer
B241400	Mesothelioma of pericardium	AltDMARDIndication_cancer
B241z00	Malignant neoplasm of heart NOS	AltDMARDIndication_cancer
B242.00	Malignant neoplasm of anterior mediastinum	AltDMARDIndication_cancer
B243.00	Malignant neoplasm of posterior mediastinum	AltDMARDIndication_cancer
B24X.00	Malignant neoplasm of mediastinum, part unspecified	AltDMARDIndication_cancer
B24y.00	Malig neop of other site of heart, thymus and mediastinum	AltDMARDIndication_cancer
B24z.00	Malignant neoplasm of heart, thymus and mediastinum NOS	AltDMARDIndication_cancer
B25..00	Malig neo, overlapping lesion of heart, mediastinum & pleura	AltDMARDIndication_cancer
B26..00	Malignant neoplasm, overlap lesion of resp & intrathor orgs	AltDMARDIndication_cancer
B2z..00	Malig neop other/ill-defined sites resp/intrathoracic organs	AltDMARDIndication_cancer
B2z0.00	Malig neop of upper respiratory tract, part unspecified	AltDMARDIndication_cancer
B2zy.00	Malignant neoplasm of other site of respiratory tract	AltDMARDIndication_cancer
B2zz.00	Malignant neoplasm of respiratory tract NOS	AltDMARDIndication_cancer
B30..00	Malignant neoplasm of bone and articular cartilage	AltDMARDIndication_cancer
B30..11	Chondroma	AltDMARDIndication_cancer
B30..12	Osteoma	AltDMARDIndication_cancer
B300.00	Malignant neoplasm of bones of skull and face	AltDMARDIndication_cancer
B300000	Malignant neoplasm of ethmoid bone	AltDMARDIndication_cancer
B300100	Malignant neoplasm of frontal bone	AltDMARDIndication_cancer
B300200	Malignant neoplasm of malar bone	AltDMARDIndication_cancer
B300300	Malignant neoplasm of nasal bone	AltDMARDIndication_cancer
B300400	Malignant neoplasm of occipital bone	AltDMARDIndication_cancer
B300500	Malignant neoplasm of orbital bone	AltDMARDIndication_cancer
B300600	Malignant neoplasm of parietal bone	AltDMARDIndication_cancer
B300700	Malignant neoplasm of sphenoid bone	AltDMARDIndication_cancer
B300800	Malignant neoplasm of temporal bone	AltDMARDIndication_cancer
B300900	Malignant neoplasm of zygomatic bone	AltDMARDIndication_cancer
B300A00	Malignant neoplasm of maxilla	AltDMARDIndication_cancer
B300B00	Malignant neoplasm of turbinate	AltDMARDIndication_cancer
B300C00	Malignant neoplasm of vomer	AltDMARDIndication_cancer
B300z00	Malignant neoplasm of bones of skull and face NOS	AltDMARDIndication_cancer
B301.00	Malignant neoplasm of mandible	AltDMARDIndication_cancer
B302.00	Malignant neoplasm of vertebral column	AltDMARDIndication_cancer
B302000	Malignant neoplasm of cervical vertebra	AltDMARDIndication_cancer
B302100	Malignant neoplasm of thoracic vertebra	AltDMARDIndication_cancer
B302200	Malignant neoplasm of lumbar vertebra	AltDMARDIndication_cancer
B302z00	Malignant neoplasm of vertebral column NOS	AltDMARDIndication_cancer
B303.00	Malignant neoplasm of ribs, sternum and clavicle	AltDMARDIndication_cancer
B303000	Malignant neoplasm of rib	AltDMARDIndication_cancer
B303100	Malignant neoplasm of sternum	AltDMARDIndication_cancer
B303200	Malignant neoplasm of clavicle	AltDMARDIndication_cancer
B303300	Malignant neoplasm of costal cartilage	AltDMARDIndication_cancer
B303400	Malignant neoplasm of costo-vertebral joint	AltDMARDIndication_cancer
B303500	Malignant neoplasm of xiphoid process	AltDMARDIndication_cancer
B303z00	Malignant neoplasm of rib, sternum and clavicle NOS	AltDMARDIndication_cancer
B304.00	Malignant neoplasm of scapula and long bones of upper arm	AltDMARDIndication_cancer
B304000	Malignant neoplasm of scapula	AltDMARDIndication_cancer
B304200	Malignant neoplasm of humerus	AltDMARDIndication_cancer
B304300	Malignant neoplasm of radius	AltDMARDIndication_cancer
B304400	Malignant neoplasm of ulna	AltDMARDIndication_cancer
B304z00	Malig neop of scapula and long bones of upper arm NOS	AltDMARDIndication_cancer
B305.00	Malignant neoplasm of hand bones	AltDMARDIndication_cancer
B305.12	Malignant neoplasm of metacarpal bones	AltDMARDIndication_cancer
B305000	Malignant neoplasm of carpal bone - scaphoid	AltDMARDIndication_cancer
B305100	Malignant neoplasm of carpal bone - lunate	AltDMARDIndication_cancer
B305C00	Malignant neoplasm of fifth metacarpal bone	AltDMARDIndication_cancer
B305D00	Malignant neoplasm of phalanges of hand	AltDMARDIndication_cancer
B305z00	Malignant neoplasm of hand bones NOS	AltDMARDIndication_cancer
B306.00	Malignant neoplasm of pelvic bones, sacrum and coccyx	AltDMARDIndication_cancer
B306000	Malignant neoplasm of ilium	AltDMARDIndication_cancer
B306100	Malignant neoplasm of ischium	AltDMARDIndication_cancer
B306200	Malignant neoplasm of pubis	AltDMARDIndication_cancer
B306300	Malignant neoplasm of sacral vertebra	AltDMARDIndication_cancer
B306400	Malignant neoplasm of coccygeal vertebra	AltDMARDIndication_cancer
B306500	Malignant sacral teratoma	AltDMARDIndication_cancer
B306z00	Malignant neoplasm of pelvis, sacrum or coccyx NOS	AltDMARDIndication_cancer
B307.00	Malignant neoplasm of long bones of leg	AltDMARDIndication_cancer
B307000	Malignant neoplasm of femur	AltDMARDIndication_cancer
B307100	Malignant neoplasm of fibula	AltDMARDIndication_cancer
B307200	Malignant neoplasm of tibia	AltDMARDIndication_cancer
B307z00	Malignant neoplasm of long bones of leg NOS	AltDMARDIndication_cancer
B308100	Malignant neoplasm of talus	AltDMARDIndication_cancer
B308200	Malignant neoplasm of calcaneum	AltDMARDIndication_cancer
B308300	Malignant neoplasm of medial cuneiform	AltDMARDIndication_cancer
B308800	Malignant neoplasm of first metatarsal bone	AltDMARDIndication_cancer
B308B00	Malignant neoplasm of fourth metatarsal bone	AltDMARDIndication_cancer
B308D00	Malignant neoplasm of phalanges of foot	AltDMARDIndication_cancer
B30W.00	Malignant neoplasm/overlap lesion/bone+articulr cartilage	AltDMARDIndication_cancer
B30X.00	Malignant neoplasm/bones+articular cartilage/limb,unspfd	AltDMARDIndication_cancer
B30z.00	Malignant neoplasm of bone and articular cartilage NOS	AltDMARDIndication_cancer
B30z000	Osteosarcoma	AltDMARDIndication_cancer
B31..00	Malignant neoplasm of connective and other soft tissue	AltDMARDIndication_cancer
B310.00	Malig neop of connective and soft tissue head, face and neck	AltDMARDIndication_cancer
B310000	Malignant neoplasm of soft tissue of head	AltDMARDIndication_cancer
B310100	Malignant neoplasm of soft tissue of face	AltDMARDIndication_cancer
B310200	Malignant neoplasm of soft tissue of neck	AltDMARDIndication_cancer
B310300	Malignant neoplasm of cartilage of ear	AltDMARDIndication_cancer
B310400	Malignant neoplasm of tarsus of eyelid	AltDMARDIndication_cancer
B310z00	Malig neop connective and soft tissue head, face, neck NOS	AltDMARDIndication_cancer
B311.00	Malig neop connective and soft tissue upper limb/shoulder	AltDMARDIndication_cancer
B311000	Malignant neoplasm of connective and soft tissue of shoulder	AltDMARDIndication_cancer
B311100	Malignant neoplasm of connective and soft tissue, upper arm	AltDMARDIndication_cancer
B311200	Malignant neoplasm of connective and soft tissue of fore-arm	AltDMARDIndication_cancer
B311300	Malignant neoplasm of connective and soft tissue of hand	AltDMARDIndication_cancer
B311400	Malignant neoplasm of connective and soft tissue of finger	AltDMARDIndication_cancer
B311500	Malignant neoplasm of connective and soft tissue of thumb	AltDMARDIndication_cancer
B312.00	Malig neop of connective and soft tissue of hip and leg	AltDMARDIndication_cancer
B312100	Malig neop of connective and soft tissue thigh and upper leg	AltDMARDIndication_cancer
B312200	Malig neop connective and soft tissue of popliteal space	AltDMARDIndication_cancer
B312300	Malig neop of connective and soft tissue of lower leg	AltDMARDIndication_cancer
B312400	Malignant neoplasm of connective and soft tissue of foot	AltDMARDIndication_cancer
B312500	Malignant neoplasm of connective and soft tissue of toe	AltDMARDIndication_cancer
B312z00	Malig neop connective and soft tissue hip and leg NOS	AltDMARDIndication_cancer
B313.00	Malignant neoplasm of connective and soft tissue of thorax	AltDMARDIndication_cancer
B313000	Malignant neoplasm of connective and soft tissue of axilla	AltDMARDIndication_cancer
B313100	Malignant neoplasm of diaphragm	AltDMARDIndication_cancer
B313200	Malignant neoplasm of great vessels	AltDMARDIndication_cancer
B313z00	Malig neop of connective and soft tissue of thorax NOS	AltDMARDIndication_cancer
B314.00	Malignant neoplasm of connective and soft tissue of abdomen	AltDMARDIndication_cancer
B314000	Malig neop of connective and soft tissue of abdominal wall	AltDMARDIndication_cancer
B314100	Malig neoplasm of connective and soft tissues of lumb spine	AltDMARDIndication_cancer
B314z00	Malig neop of connective and soft tissue of abdomen NOS	AltDMARDIndication_cancer
B315.00	Malignant neoplasm of connective and soft tissue of pelvis	AltDMARDIndication_cancer
B315000	Malignant neoplasm of connective and soft tissue of buttock	AltDMARDIndication_cancer
B315100	Malig neop of connective and soft tissue of inguinal region	AltDMARDIndication_cancer
B315200	Malignant neoplasm of connective and soft tissue of perineum	AltDMARDIndication_cancer
B315z00	Malig neop of connective and soft tissue of pelvis NOS	AltDMARDIndication_cancer
B316.00	Malig neop of connective and soft tissue trunk unspecified	AltDMARDIndication_cancer
B31y.00	Malig neop connective and soft tissue other specified site	AltDMARDIndication_cancer
B31z.00	Malignant neoplasm of connective and soft tissue, site NOS	AltDMARDIndication_cancer
B32..00	Malignant melanoma of skin	AltDMARDIndication_cancer
B320.00	Malignant melanoma of lip	AltDMARDIndication_cancer
B321.00	Malignant melanoma of eyelid including canthus	AltDMARDIndication_cancer
B322.00	Malignant melanoma of ear and external auricular canal	AltDMARDIndication_cancer
B322000	Malignant melanoma of auricle (ear)	AltDMARDIndication_cancer
B322100	Malignant melanoma of external auditory meatus	AltDMARDIndication_cancer
B322z00	Malignant melanoma of ear and external auricular canal NOS	AltDMARDIndication_cancer
B323.00	Malignant melanoma of other and unspecified parts of face	AltDMARDIndication_cancer
B323000	Malignant melanoma of external surface of cheek	AltDMARDIndication_cancer
B323100	Malignant melanoma of chin	AltDMARDIndication_cancer
B323200	Malignant melanoma of eyebrow	AltDMARDIndication_cancer
B323300	Malignant melanoma of forehead	AltDMARDIndication_cancer
B323400	Malignant melanoma of external surface of nose	AltDMARDIndication_cancer
B323500	Malignant melanoma of temple	AltDMARDIndication_cancer
B323z00	Malignant melanoma of face NOS	AltDMARDIndication_cancer
B324.00	Malignant melanoma of scalp and neck	AltDMARDIndication_cancer
B324000	Malignant melanoma of scalp	AltDMARDIndication_cancer
B324100	Malignant melanoma of neck	AltDMARDIndication_cancer
B324z00	Malignant melanoma of scalp and neck NOS	AltDMARDIndication_cancer
B325.00	Malignant melanoma of trunk (excluding scrotum)	AltDMARDIndication_cancer
B325000	Malignant melanoma of axilla	AltDMARDIndication_cancer
B325100	Malignant melanoma of breast	AltDMARDIndication_cancer
B325200	Malignant melanoma of buttock	AltDMARDIndication_cancer
B325300	Malignant melanoma of groin	AltDMARDIndication_cancer
B325500	Malignant melanoma of perineum	AltDMARDIndication_cancer
B325600	Malignant melanoma of umbilicus	AltDMARDIndication_cancer
B325700	Malignant melanoma of back	AltDMARDIndication_cancer
B325800	Malignant melanoma of chest wall	AltDMARDIndication_cancer
B325z00	Malignant melanoma of trunk, excluding scrotum, NOS	AltDMARDIndication_cancer
B326.00	Malignant melanoma of upper limb and shoulder	AltDMARDIndication_cancer
B326000	Malignant melanoma of shoulder	AltDMARDIndication_cancer
B326100	Malignant melanoma of upper arm	AltDMARDIndication_cancer
B326200	Malignant melanoma of fore-arm	AltDMARDIndication_cancer
B326300	Malignant melanoma of hand	AltDMARDIndication_cancer
B326400	Malignant melanoma of finger	AltDMARDIndication_cancer
B326500	Malignant melanoma of thumb	AltDMARDIndication_cancer
B326z00	Malignant melanoma of upper limb or shoulder NOS	AltDMARDIndication_cancer
B327.00	Malignant melanoma of lower limb and hip	AltDMARDIndication_cancer
B327000	Malignant melanoma of hip	AltDMARDIndication_cancer
B327100	Malignant melanoma of thigh	AltDMARDIndication_cancer
B327200	Malignant melanoma of knee	AltDMARDIndication_cancer
B327300	Malignant melanoma of popliteal fossa area	AltDMARDIndication_cancer
B327400	Malignant melanoma of lower leg	AltDMARDIndication_cancer
B327500	Malignant melanoma of ankle	AltDMARDIndication_cancer
B327600	Malignant melanoma of heel	AltDMARDIndication_cancer
B327700	Malignant melanoma of foot	AltDMARDIndication_cancer
B327800	Malignant melanoma of toe	AltDMARDIndication_cancer
B327900	Malignant melanoma of great toe	AltDMARDIndication_cancer
B327z00	Malignant melanoma of lower limb or hip NOS	AltDMARDIndication_cancer
B32y.00	Malignant melanoma of other specified skin site	AltDMARDIndication_cancer
B32y000	Overlapping malignant melanoma of skin	AltDMARDIndication_cancer
B32z.00	Malignant melanoma of skin NOS	AltDMARDIndication_cancer
B34..00	Malignant neoplasm of female breast	AltDMARDIndication_cancer
B34..11	Ca female breast	AltDMARDIndication_cancer
B340.00	Malignant neoplasm of nipple and areola of female breast	AltDMARDIndication_cancer
B340000	Malignant neoplasm of nipple of female breast	AltDMARDIndication_cancer
B340100	Malignant neoplasm of areola of female breast	AltDMARDIndication_cancer
B340z00	Malignant neoplasm of nipple or areola of female breast NOS	AltDMARDIndication_cancer
B341.00	Malignant neoplasm of central part of female breast	AltDMARDIndication_cancer
B342.00	Malignant neoplasm of upper-inner quadrant of female breast	AltDMARDIndication_cancer
B343.00	Malignant neoplasm of lower-inner quadrant of female breast	AltDMARDIndication_cancer
B344.00	Malignant neoplasm of upper-outer quadrant of female breast	AltDMARDIndication_cancer
B345.00	Malignant neoplasm of lower-outer quadrant of female breast	AltDMARDIndication_cancer
B346.00	Malignant neoplasm of axillary tail of female breast	AltDMARDIndication_cancer
B347.00	Malignant neoplasm, overlapping lesion of breast	AltDMARDIndication_cancer
B34y.00	Malignant neoplasm of other site of female breast	AltDMARDIndication_cancer
B34y000	Malignant neoplasm of ectopic site of female breast	AltDMARDIndication_cancer
B34yz00	Malignant neoplasm of other site of female breast NOS	AltDMARDIndication_cancer
B34z.00	Malignant neoplasm of female breast NOS	AltDMARDIndication_cancer
B35..00	Malignant neoplasm of male breast	AltDMARDIndication_cancer
B350.00	Malignant neoplasm of nipple and areola of male breast	AltDMARDIndication_cancer
B350000	Malignant neoplasm of nipple of male breast	AltDMARDIndication_cancer
B350100	Malignant neoplasm of areola of male breast	AltDMARDIndication_cancer
B35z.00	Malignant neoplasm of other site of male breast	AltDMARDIndication_cancer
B35z000	Malignant neoplasm of ectopic site of male breast	AltDMARDIndication_cancer
B35zz00	Malignant neoplasm of male breast NOS	AltDMARDIndication_cancer
B3y..00	Malig neop of bone, connective tissue, skin and breast OS	AltDMARDIndication_cancer
B3z..00	Malig neop of bone, connective tissue, skin and breast NOS	AltDMARDIndication_cancer
B4...00	Malignant neoplasm of genitourinary organ	AltDMARDIndication_cancer
B4...11	Carcinoma of genitourinary organ	AltDMARDIndication_cancer
B40..00	Malignant neoplasm of uterus, part unspecified	AltDMARDIndication_cancer
B41..00	Malignant neoplasm of cervix uteri	AltDMARDIndication_cancer
B41..11	Cervical carcinoma (uterus)	AltDMARDIndication_cancer
B410.00	Malignant neoplasm of endocervix	AltDMARDIndication_cancer
B410000	Malignant neoplasm of endocervical canal	AltDMARDIndication_cancer
B410100	Malignant neoplasm of endocervical gland	AltDMARDIndication_cancer
B410z00	Malignant neoplasm of endocervix NOS	AltDMARDIndication_cancer
B411.00	Malignant neoplasm of exocervix	AltDMARDIndication_cancer
B412.00	Malignant neoplasm, overlapping lesion of cervix uteri	AltDMARDIndication_cancer
B41y.00	Malignant neoplasm of other site of cervix	AltDMARDIndication_cancer
B41y000	Malignant neoplasm of cervical stump	AltDMARDIndication_cancer
B41y100	Malignant neoplasm of squamocolumnar junction of cervix	AltDMARDIndication_cancer
B41yz00	Malignant neoplasm of other site of cervix NOS	AltDMARDIndication_cancer
B41z.00	Malignant neoplasm of cervix uteri NOS	AltDMARDIndication_cancer
B42..00	Malignant neoplasm of placenta	AltDMARDIndication_cancer
B420.00	Choriocarcinoma	AltDMARDIndication_cancer
B43..00	Malignant neoplasm of body of uterus	AltDMARDIndication_cancer
B430.00	Malignant neoplasm of corpus uteri, excluding isthmus	AltDMARDIndication_cancer
B430000	Malignant neoplasm of cornu of corpus uteri	AltDMARDIndication_cancer
B430100	Malignant neoplasm of fundus of corpus uteri	AltDMARDIndication_cancer
B430200	Malignant neoplasm of endometrium of corpus uteri	AltDMARDIndication_cancer
B430211	Malignant neoplasm of endometrium	AltDMARDIndication_cancer
B430300	Malignant neoplasm of myometrium of corpus uteri	AltDMARDIndication_cancer
B430z00	Malignant neoplasm of corpus uteri NOS	AltDMARDIndication_cancer
B431.00	Malignant neoplasm of isthmus of uterine body	AltDMARDIndication_cancer
B431000	Malignant neoplasm of lower uterine segment	AltDMARDIndication_cancer
B431z00	Malignant neoplasm of isthmus of uterine body NOS	AltDMARDIndication_cancer
B432.00	Malignant neoplasm of overlapping lesion of corpus uteri	AltDMARDIndication_cancer
B43y.00	Malignant neoplasm of other site of uterine body	AltDMARDIndication_cancer
B43z.00	Malignant neoplasm of body of uterus NOS	AltDMARDIndication_cancer
B44..00	Malignant neoplasm of ovary and other uterine adnexa	AltDMARDIndication_cancer
B440.00	Malignant neoplasm of ovary	AltDMARDIndication_cancer
B440.11	Cancer of ovary	AltDMARDIndication_cancer
B441.00	Malignant neoplasm of fallopian tube	AltDMARDIndication_cancer
B442.00	Malignant neoplasm of broad ligament	AltDMARDIndication_cancer
B443.00	Malignant neoplasm of parametrium	AltDMARDIndication_cancer
B44y.00	Malignant neoplasm of other site of uterine adnexa	AltDMARDIndication_cancer
B44z.00	Malignant neoplasm of uterine adnexa NOS	AltDMARDIndication_cancer
B45..00	Malig neop of other and unspecified female genital organs	AltDMARDIndication_cancer
B450.00	Malignant neoplasm of vagina	AltDMARDIndication_cancer
B450100	Malignant neoplasm of vaginal vault	AltDMARDIndication_cancer
B450z00	Malignant neoplasm of vagina NOS	AltDMARDIndication_cancer
B451.00	Malignant neoplasm of labia majora	AltDMARDIndication_cancer
B451000	Malignant neoplasm of greater vestibular (Bartholin's) gland	AltDMARDIndication_cancer
B451z00	Malignant neoplasm of labia majora NOS	AltDMARDIndication_cancer
B452.00	Malignant neoplasm of labia minora	AltDMARDIndication_cancer
B453.00	Malignant neoplasm of clitoris	AltDMARDIndication_cancer
B454.00	Malignant neoplasm of vulva unspecified	AltDMARDIndication_cancer
B454.11	Primary vulval cancer	AltDMARDIndication_cancer
B45X.00	Malignant neoplasm/overlapping lesion/feml genital organs	AltDMARDIndication_cancer
B45y.00	Malignant neoplasm of other specified female genital organ	AltDMARDIndication_cancer
B45y000	Malignant neoplasm of overlapping lesion of vulva	AltDMARDIndication_cancer
B45z.00	Malignant neoplasm of female genital organ NOS	AltDMARDIndication_cancer
B46..00	Malignant neoplasm of prostate	AltDMARDIndication_cancer
B47..00	Malignant neoplasm of testis	AltDMARDIndication_cancer
B470.00	Malignant neoplasm of undescended testis	AltDMARDIndication_cancer
B470200	Seminoma of undescended testis	AltDMARDIndication_cancer
B470300	Teratoma of undescended testis	AltDMARDIndication_cancer
B470z00	Malignant neoplasm of undescended testis NOS	AltDMARDIndication_cancer
B471.00	Malignant neoplasm of descended testis	AltDMARDIndication_cancer
B471000	Seminoma of descended testis	AltDMARDIndication_cancer
B471100	Teratoma of descended testis	AltDMARDIndication_cancer
B471z00	Malignant neoplasm of descended testis NOS	AltDMARDIndication_cancer
B47z.00	Malignant neoplasm of testis NOS	AltDMARDIndication_cancer
B47z.11	Seminoma of testis	AltDMARDIndication_cancer
B47z.12	Teratoma of testis	AltDMARDIndication_cancer
B48..00	Malignant neoplasm of penis and other male genital organs	AltDMARDIndication_cancer
B480.00	Malignant neoplasm of prepuce (foreskin)	AltDMARDIndication_cancer
B481.00	Malignant neoplasm of glans penis	AltDMARDIndication_cancer
B482.00	Malignant neoplasm of body of penis	AltDMARDIndication_cancer
B483.00	Malignant neoplasm of penis, part unspecified	AltDMARDIndication_cancer
B484.00	Malignant neoplasm of epididymis	AltDMARDIndication_cancer
B485.00	Malignant neoplasm of spermatic cord	AltDMARDIndication_cancer
B486.00	Malignant neoplasm of scrotum	AltDMARDIndication_cancer
B487.00	Malignant neoplasm, overlapping lesion of penis	AltDMARDIndication_cancer
B48y.00	Malignant neoplasm of other male genital organ	AltDMARDIndication_cancer
B48y000	Malignant neoplasm of seminal vesicle	AltDMARDIndication_cancer
B48y100	Malignant neoplasm of tunica vaginalis	AltDMARDIndication_cancer
B48y200	Malignant neoplasm, overlapping lesion male genital orgs	AltDMARDIndication_cancer
B48yz00	Malignant neoplasm of other male genital organ NOS	AltDMARDIndication_cancer
B48z.00	Malignant neoplasm of penis and other male genital organ NOS	AltDMARDIndication_cancer
B49..00	Malignant neoplasm of urinary bladder	AltDMARDIndication_cancer
B490.00	Malignant neoplasm of trigone of urinary bladder	AltDMARDIndication_cancer
B491.00	Malignant neoplasm of dome of urinary bladder	AltDMARDIndication_cancer
B492.00	Malignant neoplasm of lateral wall of urinary bladder	AltDMARDIndication_cancer
B493.00	Malignant neoplasm of anterior wall of urinary bladder	AltDMARDIndication_cancer
B494.00	Malignant neoplasm of posterior wall of urinary bladder	AltDMARDIndication_cancer
B495.00	Malignant neoplasm of bladder neck	AltDMARDIndication_cancer
B496.00	Malignant neoplasm of ureteric orifice	AltDMARDIndication_cancer
B497.00	Malignant neoplasm of urachus	AltDMARDIndication_cancer
B49y.00	Malignant neoplasm of other site of urinary bladder	AltDMARDIndication_cancer
B49y000	Malignant neoplasm, overlapping lesion of bladder	AltDMARDIndication_cancer
B49z.00	Malignant neoplasm of urinary bladder NOS	AltDMARDIndication_cancer
B4A..00	Malig neop of kidney and other unspecified urinary organs	AltDMARDIndication_cancer
B4A..11	Renal malignant neoplasm	AltDMARDIndication_cancer
B4A0.00	Malignant neoplasm of kidney parenchyma	AltDMARDIndication_cancer
B4A0000	Hypernephroma	AltDMARDIndication_cancer
B4A1.00	Malignant neoplasm of renal pelvis	AltDMARDIndication_cancer
B4A1000	Malignant neoplasm of renal calyces	AltDMARDIndication_cancer
B4A1100	Malignant neoplasm of ureteropelvic junction	AltDMARDIndication_cancer
B4A1z00	Malignant neoplasm of renal pelvis NOS	AltDMARDIndication_cancer
B4A2.00	Malignant neoplasm of ureter	AltDMARDIndication_cancer
B4A3.00	Malignant neoplasm of urethra	AltDMARDIndication_cancer
B4A4.00	Malignant neoplasm of paraurethral glands	AltDMARDIndication_cancer
B4Ay.00	Malignant neoplasm of other urinary organs	AltDMARDIndication_cancer
B4Ay000	Malignant neoplasm of overlapping lesion of urinary organs	AltDMARDIndication_cancer
B4Az.00	Malignant neoplasm of kidney or urinary organs NOS	AltDMARDIndication_cancer
B4y..00	Malignant neoplasm of genitourinary organ OS	AltDMARDIndication_cancer
B4z..00	Malignant neoplasm of genitourinary organ NOS	AltDMARDIndication_cancer
B5...00	Malignant neoplasm of other and unspecified sites	AltDMARDIndication_cancer
B5...11	Carcinoma of other and unspecified sites	AltDMARDIndication_cancer
B50..00	Malignant neoplasm of eye	AltDMARDIndication_cancer
B500.00	Malig neop eyeball excl conjunctiva, cornea, retina, choroid	AltDMARDIndication_cancer
B500000	Malignant neoplasm of ciliary body	AltDMARDIndication_cancer
B500100	Malignant neoplasm of iris	AltDMARDIndication_cancer
B500z00	Malignant neoplasm of eyeball NOS	AltDMARDIndication_cancer
B501.00	Malignant neoplasm of orbit	AltDMARDIndication_cancer
B501000	Malignant neoplasm of connective tissue of orbit	AltDMARDIndication_cancer
B501z00	Malignant neoplasm of orbit NOS	AltDMARDIndication_cancer
B502.00	Malignant neoplasm of lacrimal gland	AltDMARDIndication_cancer
B503.00	Malignant neoplasm of conjunctiva	AltDMARDIndication_cancer
B504.00	Malignant neoplasm of cornea	AltDMARDIndication_cancer
B505.00	Malignant neoplasm of retina	AltDMARDIndication_cancer
B506.00	Malignant neoplasm of choroid	AltDMARDIndication_cancer
B507.00	Malignant neoplasm of lacrimal duct	AltDMARDIndication_cancer
B507000	Malignant neoplasm of lacrimal sac	AltDMARDIndication_cancer
B507100	Malignant neoplasm of nasolacrimal duct	AltDMARDIndication_cancer
B508.00	Malignant neoplasm, overlapping lesion of eye and adnexa	AltDMARDIndication_cancer
B50y.00	Malignant neoplasm of other specified site of eye	AltDMARDIndication_cancer
B50z.00	Malignant neoplasm of eye NOS	AltDMARDIndication_cancer
B51..00	Malignant neoplasm of brain	AltDMARDIndication_cancer
B51..11	Cerebral tumour - malignant	AltDMARDIndication_cancer
B510.00	Malignant neoplasm cerebrum (excluding lobes and ventricles)	AltDMARDIndication_cancer
B510000	Malignant neoplasm of basal ganglia	AltDMARDIndication_cancer
B510100	Malignant neoplasm of cerebral cortex	AltDMARDIndication_cancer
B510300	Malignant neoplasm of globus pallidus	AltDMARDIndication_cancer
B510400	Malignant neoplasm of hypothalamus	AltDMARDIndication_cancer
B510500	Malignant neoplasm of thalamus	AltDMARDIndication_cancer
B510z00	Malignant neoplasm of cerebrum NOS	AltDMARDIndication_cancer
B511.00	Malignant neoplasm of frontal lobe	AltDMARDIndication_cancer
B512.00	Malignant neoplasm of temporal lobe	AltDMARDIndication_cancer
B512000	Malignant neoplasm of hippocampus	AltDMARDIndication_cancer
B512z00	Malignant neoplasm of temporal lobe NOS	AltDMARDIndication_cancer
B513.00	Malignant neoplasm of parietal lobe	AltDMARDIndication_cancer
B514.00	Malignant neoplasm of occipital lobe	AltDMARDIndication_cancer
B515.00	Malignant neoplasm of cerebral ventricles	AltDMARDIndication_cancer
B515000	Malignant neoplasm of choroid plexus	AltDMARDIndication_cancer
B516.00	Malignant neoplasm of cerebellum	AltDMARDIndication_cancer
B517.00	Malignant neoplasm of brain stem	AltDMARDIndication_cancer
B517000	Malignant neoplasm of cerebral peduncle	AltDMARDIndication_cancer
B517100	Malignant neoplasm of medulla oblongata	AltDMARDIndication_cancer
B517200	Malignant neoplasm of midbrain	AltDMARDIndication_cancer
B517300	Malignant neoplasm of pons	AltDMARDIndication_cancer
B517z00	Malignant neoplasm of brain stem NOS	AltDMARDIndication_cancer
B51y.00	Malignant neoplasm of other parts of brain	AltDMARDIndication_cancer
B51y000	Malignant neoplasm of corpus callosum	AltDMARDIndication_cancer
B51y200	Malignant neoplasm, overlapping lesion of brain	AltDMARDIndication_cancer
B51yz00	Malignant neoplasm of other part of brain NOS	AltDMARDIndication_cancer
B51z.00	Malignant neoplasm of brain NOS	AltDMARDIndication_cancer
B52..00	Malig neop of other and unspecified parts of nervous system	AltDMARDIndication_cancer
B520.00	Malignant neoplasm of cranial nerves	AltDMARDIndication_cancer
B520000	Malignant neoplasm of olfactory bulb	AltDMARDIndication_cancer
B520100	Malignant neoplasm of optic nerve	AltDMARDIndication_cancer
B520200	Malignant neoplasm of acoustic nerve	AltDMARDIndication_cancer
B520z00	Malignant neoplasm of cranial nerves NOS	AltDMARDIndication_cancer
B521.00	Malignant neoplasm of cerebral meninges	AltDMARDIndication_cancer
B521z00	Malignant neoplasm of cerebral meninges NOS	AltDMARDIndication_cancer
B522.00	Malignant neoplasm of spinal cord	AltDMARDIndication_cancer
B523.00	Malignant neoplasm of spinal meninges	AltDMARDIndication_cancer
B523z00	Malignant neoplasm of spinal meninges NOS	AltDMARDIndication_cancer
B524.00	Malig neopl peripheral nerves and autonomic nervous system	AltDMARDIndication_cancer
B524000	Malignant neoplasm of peripheral nerves of head, face & neck	AltDMARDIndication_cancer
B524100	Malignant neoplasm of peripheral nerve,upp limb,incl should	AltDMARDIndication_cancer
B524200	Malignant neoplasm of peripheral nerve of low limb, incl hip	AltDMARDIndication_cancer
B524300	Malignant neoplasm of peripheral nerve of thorax	AltDMARDIndication_cancer
B524400	Malignant neoplasm of peripheral nerve of abdomen	AltDMARDIndication_cancer
B524500	Malignant neoplasm of peripheral nerve of pelvis	AltDMARDIndication_cancer
B524600	Malignant neoplasm,overlap lesion periph nerve & auton ns	AltDMARDIndication_cancer
B525.00	Malignant neoplasm of cauda equina	AltDMARDIndication_cancer
B52W.00	Malig neopl, overlap lesion brain & other part of CNS	AltDMARDIndication_cancer
B52X.00	Malignant neoplasm of meninges, unspecified	AltDMARDIndication_cancer
B52y.00	Malignant neoplasm of other specified part of nervous system	AltDMARDIndication_cancer
B52z.00	Malignant neoplasm of nervous system NOS	AltDMARDIndication_cancer
B53..00	Malignant neoplasm of thyroid gland	AltDMARDIndication_cancer
B54..00	Malig neop of other endocrine glands and related structures	AltDMARDIndication_cancer
B540.00	Malignant neoplasm of adrenal gland	AltDMARDIndication_cancer
B540.11	Phaeochromocytoma	AltDMARDIndication_cancer
B540000	Malignant neoplasm of adrenal cortex	AltDMARDIndication_cancer
B540100	Malignant neoplasm of adrenal medulla	AltDMARDIndication_cancer
B540z00	Malignant neoplasm of adrenal gland NOS	AltDMARDIndication_cancer
B541.00	Malignant neoplasm of parathyroid gland	AltDMARDIndication_cancer
B542.00	Malignant neoplasm pituitary gland and craniopharyngeal duct	AltDMARDIndication_cancer
B542000	Malignant neoplasm of pituitary gland	AltDMARDIndication_cancer
B542100	Malignant neoplasm of craniopharyngeal duct	AltDMARDIndication_cancer
B542z00	Malig neop pituitary gland or craniopharyngeal duct NOS	AltDMARDIndication_cancer
B543.00	Malignant neoplasm of pineal gland	AltDMARDIndication_cancer
B544.00	Malignant neoplasm of carotid body	AltDMARDIndication_cancer
B545.00	Malignant neoplasm of aortic body and other paraganglia	AltDMARDIndication_cancer
B545000	Malignant neoplasm of glomus jugulare	AltDMARDIndication_cancer
B545100	Malignant neoplasm of aortic body	AltDMARDIndication_cancer
B545200	Malignant neoplasm of coccygeal body	AltDMARDIndication_cancer
B546.00	Neuroblastoma	AltDMARDIndication_cancer
B54X.00	Malignant neoplasm-pluriglandular involvement,unspecified	AltDMARDIndication_cancer
B54y.00	Malignant neoplasm of other specified endocrine gland	AltDMARDIndication_cancer
B54z.00	Malig neop of endocrine gland or related structure NOS	AltDMARDIndication_cancer
B55..00	Malignant neoplasm of other and ill-defined sites	AltDMARDIndication_cancer
B550.00	Malignant neoplasm of head, neck and face	AltDMARDIndication_cancer
B550000	Malignant neoplasm of head NOS	AltDMARDIndication_cancer
B550100	Malignant neoplasm of cheek NOS	AltDMARDIndication_cancer
B550200	Malignant neoplasm of nose NOS	AltDMARDIndication_cancer
B550300	Malignant neoplasm of jaw NOS	AltDMARDIndication_cancer
B550400	Malignant neoplasm of neck NOS	AltDMARDIndication_cancer
B550500	Malignant neoplasm of supraclavicular fossa NOS	AltDMARDIndication_cancer
B550z00	Malignant neoplasm of head, neck and face NOS	AltDMARDIndication_cancer
B551.00	Malignant neoplasm of thorax	AltDMARDIndication_cancer
B551000	Malignant neoplasm of axilla NOS	AltDMARDIndication_cancer
B551100	Malignant neoplasm of chest wall NOS	AltDMARDIndication_cancer
B551200	Malignant neoplasm of intrathoracic site NOS	AltDMARDIndication_cancer
B551z00	Malignant neoplasm of thorax NOS	AltDMARDIndication_cancer
B552.00	Malignant neoplasm of abdomen	AltDMARDIndication_cancer
B553.00	Malignant neoplasm of pelvis	AltDMARDIndication_cancer
B553000	Malignant neoplasm of inguinal region NOS	AltDMARDIndication_cancer
B553100	Malignant neoplasm of presacral region	AltDMARDIndication_cancer
B553z00	Malignant neoplasm of pelvis NOS	AltDMARDIndication_cancer
B554.00	Malignant neoplasm of upper limb NOS	AltDMARDIndication_cancer
B555.00	Malignant neoplasm of lower limb NOS	AltDMARDIndication_cancer
B55y.00	Malignant neoplasm of other specified sites	AltDMARDIndication_cancer
B55y000	Malignant neoplasm of back NOS	AltDMARDIndication_cancer
B55y100	Malignant neoplasm of trunk NOS	AltDMARDIndication_cancer
B55y200	Malignant neoplasm of flank NOS	AltDMARDIndication_cancer
B55yz00	Malignant neoplasm of specified site NOS	AltDMARDIndication_cancer
B55z.00	Malignant neoplasm of other and ill defined site NOS	AltDMARDIndication_cancer
B56..00	Secondary and unspecified malignant neoplasm of lymph nodes	AltDMARDIndication_cancer
B56..11	Lymph node metastases	AltDMARDIndication_cancer
B560.00	Secondary and unspec malig neop lymph nodes head/face/neck	AltDMARDIndication_cancer
B560000	Secondary and unspec malig neop of superficial parotid LN	AltDMARDIndication_cancer
B560100	Secondary and unspec malignant neoplasm mastoid lymph nodes	AltDMARDIndication_cancer
B560200	Secondary and unspec malig neop superficial cervical LN	AltDMARDIndication_cancer
B560300	Secondary and unspec malignant neoplasm occipital lymph node	AltDMARDIndication_cancer
B560400	Secondary and unspec malig neop deep parotid lymph nodes	AltDMARDIndication_cancer
B560500	Secondary and unspec malig neop submandibular lymph nodes	AltDMARDIndication_cancer
B560600	Secondary and unspec malig neop of facial lymph nodes	AltDMARDIndication_cancer
B560700	Secondary and unspec malig neop submental lymph nodes	AltDMARDIndication_cancer
B560800	Secondary and unspec malig neop anterior cervical LN	AltDMARDIndication_cancer
B560900	Secondary and unspec malig neop deep cervical LN	AltDMARDIndication_cancer
B560z00	Secondary unspec malig neop lymph nodes head/face/neck NOS	AltDMARDIndication_cancer
B561.00	Secondary and unspec malig neop intrathoracic lymph nodes	AltDMARDIndication_cancer
B561000	Secondary and unspec malig neop internal mammary lymph nodes	AltDMARDIndication_cancer
B561200	Secondary and unspec malig neop diaphragmatic lymph nodes	AltDMARDIndication_cancer
B561300	Secondary and unspec malig neop ant mediastinal lymph nodes	AltDMARDIndication_cancer
B561400	Secondary and unspec malig neop post mediastinal lymph nodes	AltDMARDIndication_cancer
B561500	Secondary and unspec malig neop paratracheal lymph nodes	AltDMARDIndication_cancer
B561600	Secondary and unspec malig neop superfic tracheobronchial LN	AltDMARDIndication_cancer
B561700	Secondary and unspec malig neop inferior tracheobronchial LN	AltDMARDIndication_cancer
B561800	Secondary and unspec malig neop bronchopulmonary lymph nodes	AltDMARDIndication_cancer
B561900	Secondary and unspec malig neop pulmonary lymph nodes	AltDMARDIndication_cancer
B561z00	Secondary and unspec malig neop intrathoracic LN NOS	AltDMARDIndication_cancer
B562.00	Secondary and unspec malig neop intra-abdominal lymph nodes	AltDMARDIndication_cancer
B562000	Secondary and unspec malig neop coeliac lymph nodes	AltDMARDIndication_cancer
B562100	Secondary and unspec malig neop superficial mesenteric LN	AltDMARDIndication_cancer
B562200	Secondary and unspec malig neop inferior mesenteric LN	AltDMARDIndication_cancer
B562300	Secondary and unspec malig neop common iliac lymph nodes	AltDMARDIndication_cancer
B562400	Secondary and unspec malig neop external iliac lymph nodes	AltDMARDIndication_cancer
B562z00	Secondary and unspec malig neop intra-abdominal LN NOS	AltDMARDIndication_cancer
B563.00	Secondary and unspec malig neop axilla and upper limb LN	AltDMARDIndication_cancer
B563000	Secondary and unspec malig neop axillary lymph nodes	AltDMARDIndication_cancer
B563100	Secondary and unspec malig neop supratrochlear lymph nodes	AltDMARDIndication_cancer
B563200	Secondary and unspec malig neop infraclavicular lymph nodes	AltDMARDIndication_cancer
B563300	Secondary and unspec malig neop pectoral lymph nodes	AltDMARDIndication_cancer
B563z00	Secondary and unspec malig neop axilla and upper limb LN NOS	AltDMARDIndication_cancer
B564.00	Secondary and unspec malig neop inguinal and lower limb LN	AltDMARDIndication_cancer
B564000	Secondary and unspec malig neop superficial inguinal LN	AltDMARDIndication_cancer
B564100	Secondary and unspec malig neop deep inguinal lymph nodes	AltDMARDIndication_cancer
B564z00	Secondary and unspec malig neop of inguinal and leg LN NOS	AltDMARDIndication_cancer
B565.00	Secondary and unspec malig neop intrapelvic lymph nodes	AltDMARDIndication_cancer
B565000	Secondary and unspec malig neop internal iliac lymph nodes	AltDMARDIndication_cancer
B565200	Secondary and unspec malig neop circumflex iliac LN	AltDMARDIndication_cancer
B565300	Secondary and unspec malig neop sacral lymph nodes	AltDMARDIndication_cancer
B565z00	Secondary and unspec malig neop intrapelvic LN NOS	AltDMARDIndication_cancer
B56y.00	Secondary and unspec malig neop lymph nodes multiple sites	AltDMARDIndication_cancer
B56z.00	Secondary and unspec malig neop lymph nodes NOS	AltDMARDIndication_cancer
B57..00	Secondary malig neop of respiratory and digestive systems	AltDMARDIndication_cancer
B57..11	Metastases of respiratory and/or digestive systems	AltDMARDIndication_cancer
B57..12	Secondary carcinoma of respiratory and/or digestive systems	AltDMARDIndication_cancer
B570.00	Secondary malignant neoplasm of lung	AltDMARDIndication_cancer
B571.00	Secondary malignant neoplasm of mediastinum	AltDMARDIndication_cancer
B572.00	Secondary malignant neoplasm of pleura	AltDMARDIndication_cancer
B573.00	Secondary malignant neoplasm of other respiratory organs	AltDMARDIndication_cancer
B574.00	Secondary malignant neoplasm of small intestine and duodenum	AltDMARDIndication_cancer
B574000	Secondary malignant neoplasm of duodenum	AltDMARDIndication_cancer
B574200	Secondary malignant neoplasm of ileum	AltDMARDIndication_cancer
B574z00	Secondary malig neop of small intestine or duodenum NOS	AltDMARDIndication_cancer
B575.00	Secondary malignant neoplasm of large intestine and rectum	AltDMARDIndication_cancer
B575000	Secondary malignant neoplasm of colon	AltDMARDIndication_cancer
B575100	Secondary malignant neoplasm of rectum	AltDMARDIndication_cancer
B575z00	Secondary malig neop of large intestine or rectum NOS	AltDMARDIndication_cancer
B576.00	Secondary malig neop of retroperitoneum and peritoneum	AltDMARDIndication_cancer
B576000	Secondary malignant neoplasm of retroperitoneum	AltDMARDIndication_cancer
B576100	Secondary malignant neoplasm of peritoneum	AltDMARDIndication_cancer
B576200	Malignant ascites	AltDMARDIndication_cancer
B576z00	Secondary malig neop of retroperitoneum or peritoneum NOS	AltDMARDIndication_cancer
B577.00	Secondary malignant neoplasm of liver	AltDMARDIndication_cancer
B577.11	Liver metastases	AltDMARDIndication_cancer
B57y.00	Secondary malignant neoplasm of other digestive organ	AltDMARDIndication_cancer
B57z.00	Secondary malig neop of respiratory or digestive system NOS	AltDMARDIndication_cancer
B58..00	Secondary malignant neoplasm of other specified sites	AltDMARDIndication_cancer
B58..11	Secondary carcinoma of other specified sites	AltDMARDIndication_cancer
B580.00	Secondary malignant neoplasm of kidney	AltDMARDIndication_cancer
B581.00	Secondary malignant neoplasm of other urinary organs	AltDMARDIndication_cancer
B581000	Secondary malignant neoplasm of ureter	AltDMARDIndication_cancer
B581100	Secondary malignant neoplasm of bladder	AltDMARDIndication_cancer
B581200	Secondary malignant neoplasm of urethra	AltDMARDIndication_cancer
B581z00	Secondary malignant neoplasm of other urinary organ NOS	AltDMARDIndication_cancer
B582.00	Secondary malignant neoplasm of skin	AltDMARDIndication_cancer
B582000	Secondary malignant neoplasm of skin of head	AltDMARDIndication_cancer
B582100	Secondary malignant neoplasm of skin of face	AltDMARDIndication_cancer
B582200	Secondary malignant neoplasm of skin of neck	AltDMARDIndication_cancer
B582300	Secondary malignant neoplasm of skin of trunk	AltDMARDIndication_cancer
B582400	Secondary malignant neoplasm of skin of shoulder and arm	AltDMARDIndication_cancer
B582500	Secondary malignant neoplasm of skin of hip and leg	AltDMARDIndication_cancer
B582600	Secondary malignant neoplasm of skin of breast	AltDMARDIndication_cancer
B582z00	Secondary malignant neoplasm of skin NOS	AltDMARDIndication_cancer
B583.00	Secondary malignant neoplasm of brain and spinal cord	AltDMARDIndication_cancer
B583000	Secondary malignant neoplasm of brain	AltDMARDIndication_cancer
B583100	Secondary malignant neoplasm of spinal cord	AltDMARDIndication_cancer
B583200	Cerebral metastasis	AltDMARDIndication_cancer
B583z00	Secondary malignant neoplasm of brain or spinal cord NOS	AltDMARDIndication_cancer
B584.00	Secondary malignant neoplasm of other part of nervous system	AltDMARDIndication_cancer
B585.00	Secondary malignant neoplasm of bone and bone marrow	AltDMARDIndication_cancer
B585000	Pathological fracture due to metastatic bone disease	AltDMARDIndication_cancer
B586.00	Secondary malignant neoplasm of ovary	AltDMARDIndication_cancer
B587.00	Secondary malignant neoplasm of adrenal gland	AltDMARDIndication_cancer
B58y.00	Secondary malignant neoplasm of other specified sites	AltDMARDIndication_cancer
B58y000	Secondary malignant neoplasm of breast	AltDMARDIndication_cancer
B58y100	Secondary malignant neoplasm of uterus	AltDMARDIndication_cancer
B58y200	Secondary malignant neoplasm of cervix uteri	AltDMARDIndication_cancer
B58y211	Secondary cancer of the cervix	AltDMARDIndication_cancer
B58y300	Secondary malignant neoplasm of vagina	AltDMARDIndication_cancer
B58y400	Secondary malignant neoplasm of vulva	AltDMARDIndication_cancer
B58y411	Secondary cancer of the vulva	AltDMARDIndication_cancer
B58y500	Secondary malignant neoplasm of prostate	AltDMARDIndication_cancer
B58y600	Secondary malignant neoplasm of testis	AltDMARDIndication_cancer
B58y700	Secondary malignant neoplasm of penis	AltDMARDIndication_cancer
B58y900	Secondary malignant neoplasm of tongue	AltDMARDIndication_cancer
B58yz00	Secondary malignant neoplasm of other specified site NOS	AltDMARDIndication_cancer
B58z.00	Secondary malignant neoplasm of other specified site NOS	AltDMARDIndication_cancer
B59..00	Malignant neoplasm of unspecified site	AltDMARDIndication_cancer
B590.00	Disseminated malignancy NOS	AltDMARDIndication_cancer
B590.11	Carcinomatosis	AltDMARDIndication_cancer
B591.00	Other malignant neoplasm NOS	AltDMARDIndication_cancer
B592.00	Malignant neoplasms of independent (primary) multiple sites	AltDMARDIndication_cancer
B592X00	Kaposi's sarcoma of multiple organs	AltDMARDIndication_cancer
B593.00	Primary malignant neoplasm of unknown site	AltDMARDIndication_cancer
B594.00	Secondary malignant neoplasm of unknown site	AltDMARDIndication_cancer
B59z.00	Malignant neoplasm of unspecified site NOS	AltDMARDIndication_cancer
B59zX00	Kaposi's sarcoma, unspecified	AltDMARDIndication_cancer
B5y..00	Malignant neoplasm of other and unspecified site OS	AltDMARDIndication_cancer
B5z..00	Malignant neoplasm of other and unspecified site NOS	AltDMARDIndication_cancer
B6...00	Malignant neoplasm of lymphatic and haemopoietic tissue	AltDMARDIndication_cancer
B6...11	Malignant neoplasm of histiocytic tissue	AltDMARDIndication_cancer
B60..00	Lymphosarcoma and reticulosarcoma	AltDMARDIndication_cancer
B600.00	Reticulosarcoma	AltDMARDIndication_cancer
B600000	Reticulosarcoma of unspecified site	AltDMARDIndication_cancer
B600100	Reticulosarcoma of lymph nodes of head, face and neck	AltDMARDIndication_cancer
B600300	Reticulosarcoma of intra-abdominal lymph nodes	AltDMARDIndication_cancer
B600700	Reticulosarcoma of spleen	AltDMARDIndication_cancer
B600z00	Reticulosarcoma NOS	AltDMARDIndication_cancer
B601.00	Lymphosarcoma	AltDMARDIndication_cancer
B601000	Lymphosarcoma of unspecified site	AltDMARDIndication_cancer
B601100	Lymphosarcoma of lymph nodes of head, face and neck	AltDMARDIndication_cancer
B601200	Lymphosarcoma of intrathoracic lymph nodes	AltDMARDIndication_cancer
B601300	Lymphosarcoma of intra-abdominal lymph nodes	AltDMARDIndication_cancer
B601500	Lymphosarcoma of lymph nodes of inguinal region and leg	AltDMARDIndication_cancer
B601z00	Lymphosarcoma NOS	AltDMARDIndication_cancer
B602.00	Burkitt's lymphoma	AltDMARDIndication_cancer
B602100	Burkitt's lymphoma of lymph nodes of head, face and neck	AltDMARDIndication_cancer
B602200	Burkitt's lymphoma of intrathoracic lymph nodes	AltDMARDIndication_cancer
B602300	Burkitt's lymphoma of intra-abdominal lymph nodes	AltDMARDIndication_cancer
B602500	Burkitt's lymphoma of lymph nodes of inguinal region and leg	AltDMARDIndication_cancer
B602z00	Burkitt's lymphoma NOS	AltDMARDIndication_cancer
B60y.00	Other specified reticulosarcoma or lymphosarcoma	AltDMARDIndication_cancer
B60z.00	Reticulosarcoma or lymphosarcoma NOS	AltDMARDIndication_cancer
B61..00	Hodgkin's disease	AltDMARDIndication_cancer
B610.00	Hodgkin's paragranuloma	AltDMARDIndication_cancer
B610100	Hodgkin's paragranuloma of lymph nodes of head, face, neck	AltDMARDIndication_cancer
B610300	Hodgkin's paragranuloma of intra-abdominal lymph nodes	AltDMARDIndication_cancer
B611.00	Hodgkin's granuloma	AltDMARDIndication_cancer
B611100	Hodgkin's granuloma of lymph nodes of head, face and neck	AltDMARDIndication_cancer
B612.00	Hodgkin's sarcoma	AltDMARDIndication_cancer
B612400	Hodgkin's sarcoma of lymph nodes of axilla and upper limb	AltDMARDIndication_cancer
B613.00	Hodgkin's disease, lymphocytic-histiocytic predominance	AltDMARDIndication_cancer
B613000	Hodgkin's, lymphocytic-histiocytic predominance unspec site	AltDMARDIndication_cancer
B613100	Hodgkin's, lymphocytic-histiocytic pred of head, face, neck	AltDMARDIndication_cancer
B613200	Hodgkin's, lymphocytic-histiocytic pred intrathoracic nodes	AltDMARDIndication_cancer
B613300	Hodgkin's, lymphocytic-histiocytic pred intra-abdominal node	AltDMARDIndication_cancer
B613500	Hodgkin's, lymphocytic-histiocytic pred inguinal and leg	AltDMARDIndication_cancer
B613600	Hodgkin's, lymphocytic-histiocytic pred intrapelvic nodes	AltDMARDIndication_cancer
B613z00	Hodgkin's, lymphocytic-histiocytic predominance NOS	AltDMARDIndication_cancer
B614.00	Hodgkin's disease, nodular sclerosis	AltDMARDIndication_cancer
B614000	Hodgkin's disease, nodular sclerosis of unspecified site	AltDMARDIndication_cancer
B614100	Hodgkin's nodular sclerosis of head, face and neck	AltDMARDIndication_cancer
B614200	Hodgkin's nodular sclerosis of intrathoracic lymph nodes	AltDMARDIndication_cancer
B614300	Hodgkin's nodular sclerosis of intra-abdominal lymph nodes	AltDMARDIndication_cancer
B614400	Hodgkin's nodular sclerosis of lymph nodes of axilla and arm	AltDMARDIndication_cancer
B614800	Hodgkin's nodular sclerosis of lymph nodes of multiple sites	AltDMARDIndication_cancer
B614z00	Hodgkin's disease, nodular sclerosis NOS	AltDMARDIndication_cancer
B615.00	Hodgkin's disease, mixed cellularity	AltDMARDIndication_cancer
B615000	Hodgkin's disease, mixed cellularity of unspecified site	AltDMARDIndication_cancer
B615100	Hodgkin's mixed cellularity of lymph nodes head, face, neck	AltDMARDIndication_cancer
B615200	Hodgkin's mixed cellularity of intrathoracic lymph nodes	AltDMARDIndication_cancer
B615z00	Hodgkin's disease, mixed cellularity NOS	AltDMARDIndication_cancer
B616.00	Hodgkin's disease, lymphocytic depletion	AltDMARDIndication_cancer
B616000	Hodgkin's lymphocytic depletion of unspecified site	AltDMARDIndication_cancer
B616400	Hodgkin's lymphocytic depletion lymph nodes axilla and arm	AltDMARDIndication_cancer
B616700	Hodgkin's disease, lymphocytic depletion of spleen	AltDMARDIndication_cancer
B616z00	Hodgkin's disease, lymphocytic depletion NOS	AltDMARDIndication_cancer
B61z.00	Hodgkin's disease NOS	AltDMARDIndication_cancer
B61z000	Hodgkin's disease NOS, unspecified site	AltDMARDIndication_cancer
B61z100	Hodgkin's disease NOS of lymph nodes of head, face and neck	AltDMARDIndication_cancer
B61z200	Hodgkin's disease NOS of intrathoracic lymph nodes	AltDMARDIndication_cancer
B61z400	Hodgkin's disease NOS of lymph nodes of axilla and arm	AltDMARDIndication_cancer
B61z500	Hodgkin's disease NOS of lymph nodes inguinal region and leg	AltDMARDIndication_cancer
B61z700	Hodgkin's disease NOS of spleen	AltDMARDIndication_cancer
B61z800	Hodgkin's disease NOS of lymph nodes of multiple sites	AltDMARDIndication_cancer
B61zz00	Hodgkin's disease NOS	AltDMARDIndication_cancer
B62..00	Other malignant neoplasm of lymphoid and histiocytic tissue	AltDMARDIndication_cancer
B620.00	Nodular lymphoma (Brill - Symmers disease)	AltDMARDIndication_cancer
B620000	Nodular lymphoma of unspecified site	AltDMARDIndication_cancer
B620100	Nodular lymphoma of lymph nodes of head, face and neck	AltDMARDIndication_cancer
B620300	Nodular lymphoma of intra-abdominal lymph nodes	AltDMARDIndication_cancer
B620500	Nodular lymphoma of lymph nodes of inguinal region and leg	AltDMARDIndication_cancer
B620800	Nodular lymphoma of lymph nodes of multiple sites	AltDMARDIndication_cancer
B620z00	Nodular lymphoma NOS	AltDMARDIndication_cancer
B621.00	Mycosis fungoides	AltDMARDIndication_cancer
B621000	Mycosis fungoides of unspecified site	AltDMARDIndication_cancer
B621300	Mycosis fungoides of intra-abdominal lymph nodes	AltDMARDIndication_cancer
B621400	Mycosis fungoides of lymph nodes of axilla and upper limb	AltDMARDIndication_cancer
B621500	Mycosis fungoides of lymph nodes of inguinal region and leg	AltDMARDIndication_cancer
B621800	Mycosis fungoides of lymph nodes of multiple sites	AltDMARDIndication_cancer
B621z00	Mycosis fungoides NOS	AltDMARDIndication_cancer
B622.00	Sezary's disease	AltDMARDIndication_cancer
B622z00	Sezary's disease NOS	AltDMARDIndication_cancer
B623.00	Malignant histiocytosis	AltDMARDIndication_cancer
B623000	Malignant histiocytosis of unspecified site	AltDMARDIndication_cancer
B623100	Malignant histiocytosis of lymph nodes head, face and neck	AltDMARDIndication_cancer
B623300	Malignant histiocytosis of intra-abdominal lymph nodes	AltDMARDIndication_cancer
B623z00	Malignant histiocytosis NOS	AltDMARDIndication_cancer
B624.00	Leukaemic reticuloendotheliosis	AltDMARDIndication_cancer
B624.11	Leukaemic reticuloendotheliosis	AltDMARDIndication_cancer
B624.12	Hairy cell leukaemia	AltDMARDIndication_cancer
B624000	Leukaemic reticuloendotheliosis of unspecified sites	AltDMARDIndication_cancer
B624300	Leukaemic reticuloend of intra-abdominal lymph nodes	AltDMARDIndication_cancer
B624z00	Leukaemic reticuloendotheliosis NOS	AltDMARDIndication_cancer
B625.00	Letterer-Siwe disease	AltDMARDIndication_cancer
B625.11	Histiocytosis X (acute, progressive)	AltDMARDIndication_cancer
B625200	Letterer-Siwe disease of intrathoracic lymph nodes	AltDMARDIndication_cancer
B625800	Letterer-Siwe disease of lymph nodes of multiple sites	AltDMARDIndication_cancer
B625z00	Letterer-Siwe disease NOS	AltDMARDIndication_cancer
B626.00	Malignant mast cell tumours	AltDMARDIndication_cancer
B626500	Mast cell malignancy of lymph nodes inguinal region and leg	AltDMARDIndication_cancer
B626800	Mast cell malignancy of lymph nodes of multiple sites	AltDMARDIndication_cancer
B626z00	Malignant mast cell tumour NOS	AltDMARDIndication_cancer
B627.00	Non - Hodgkin's lymphoma	AltDMARDIndication_cancer
B627000	Follicular non-Hodgkin's small cleaved cell lymphoma	AltDMARDIndication_cancer
B627100	Follicular non-Hodg mixed sml cleavd & lge cell lymphoma	AltDMARDIndication_cancer
B627200	Follicular non-Hodgkin's large cell lymphoma	AltDMARDIndication_cancer
B627300	Diffuse non-Hodgkin's small cell (diffuse) lymphoma	AltDMARDIndication_cancer
B627500	Diffuse non-Hodgkin mixed sml & lge cell (diffuse) lymphoma	AltDMARDIndication_cancer
B627600	Diffuse non-Hodgkin's immunoblastic (diffuse) lymphoma	AltDMARDIndication_cancer
B627700	Diffuse non-Hodgkin's lymphoblastic (diffuse) lymphoma	AltDMARDIndication_cancer
B627800	Diffuse non-Hodgkin's lymphoma undifferentiated (diffuse)	AltDMARDIndication_cancer
B627900	Mucosa-associated lymphoma	AltDMARDIndication_cancer
B627911	Maltoma	AltDMARDIndication_cancer
B627A00	Diffuse non-Hodgkin's large cell lymphoma	AltDMARDIndication_cancer
B627B00	Other types of follicular non-Hodgkin's lymphoma	AltDMARDIndication_cancer
B627C00	Follicular non-Hodgkin's lymphoma	AltDMARDIndication_cancer
B627C11	Follicular lymphoma NOS	AltDMARDIndication_cancer
B627D00	Diffuse non-Hodgkin's centroblastic lymphoma	AltDMARDIndication_cancer
B627E00	Diffuse large B-cell lymphoma	AltDMARDIndication_cancer
B627W00	Unspecified B-cell non-Hodgkin's lymphoma	AltDMARDIndication_cancer
B627X00	Diffuse non-Hodgkin's lymphoma, unspecified	AltDMARDIndication_cancer
B62x.00	Malignant lymphoma otherwise specified	AltDMARDIndication_cancer
B62x000	T-zone lymphoma	AltDMARDIndication_cancer
B62x100	Lymphoepithelioid lymphoma	AltDMARDIndication_cancer
B62x200	Peripheral T-cell lymphoma	AltDMARDIndication_cancer
B62x400	Malignant reticulosis	AltDMARDIndication_cancer
B62x500	Malignant immunoproliferative small intestinal disease	AltDMARDIndication_cancer
B62x600	True histiocytic lymphoma	AltDMARDIndication_cancer
B62xX00	Oth and unspecif peripheral & cutaneous T-cell lymphomas	AltDMARDIndication_cancer
B62y.00	Malignant lymphoma NOS	AltDMARDIndication_cancer
B62y000	Malignant lymphoma NOS of unspecified site	AltDMARDIndication_cancer
B62y100	Malignant lymphoma NOS of lymph nodes of head, face and neck	AltDMARDIndication_cancer
B62y200	Malignant lymphoma NOS of intrathoracic lymph nodes	AltDMARDIndication_cancer
B62y300	Malignant lymphoma NOS of intra-abdominal lymph nodes	AltDMARDIndication_cancer
B62y400	Malignant lymphoma NOS of lymph nodes of axilla and arm	AltDMARDIndication_cancer
B62y500	Malignant lymphoma NOS of lymph node inguinal region and leg	AltDMARDIndication_cancer
B62y600	Malignant lymphoma NOS of intrapelvic lymph nodes	AltDMARDIndication_cancer
B62y700	Malignant lymphoma NOS of spleen	AltDMARDIndication_cancer
B62y800	Malignant lymphoma NOS of lymph nodes of multiple sites	AltDMARDIndication_cancer
B62yz00	Malignant lymphoma NOS	AltDMARDIndication_cancer
B62z.00	Malignant neoplasms of lymphoid and histiocytic tissue NOS	AltDMARDIndication_cancer
B62z100	Unspec malig neop lymphoid/histiocytic lymph node head/neck	AltDMARDIndication_cancer
B62z200	Unspec malig neop lymphoid/histiocytic of intrathoracic node	AltDMARDIndication_cancer
B62z500	Unspec malig neop lymphoid/histiocytic nodes inguinal/leg	AltDMARDIndication_cancer
B62z800	Unspec malig neop lymphoid/histiocytic of multiple sites	AltDMARDIndication_cancer
B62zz00	Lymphoid and histiocytic malignancy NOS	AltDMARDIndication_cancer
B62zz11	Immunoproliferative neoplasm	AltDMARDIndication_cancer
B63..00	Multiple myeloma and immunoproliferative neoplasms	AltDMARDIndication_cancer
B630.00	Multiple myeloma	AltDMARDIndication_cancer
B630.11	Kahler's disease	AltDMARDIndication_cancer
B630.12	Myelomatosis	AltDMARDIndication_cancer
B630000	Malignant plasma cell neoplasm, extramedullary plasmacytoma	AltDMARDIndication_cancer
B630100	Solitary myeloma	AltDMARDIndication_cancer
B630200	Plasmacytoma NOS	AltDMARDIndication_cancer
B630300	Lambda light chain myeloma	AltDMARDIndication_cancer
B631.00	Plasma cell leukaemia	AltDMARDIndication_cancer
B63y.00	Other immunoproliferative neoplasms	AltDMARDIndication_cancer
B63z.00	Immunoproliferative neoplasm or myeloma NOS	AltDMARDIndication_cancer
B64..00	Lymphoid leukaemia	AltDMARDIndication_cancer
B64..11	Lymphatic leukaemia	AltDMARDIndication_cancer
B640.00	Acute lymphoid leukaemia	AltDMARDIndication_cancer
B641.00	Chronic lymphoid leukaemia	AltDMARDIndication_cancer
B641.11	Chronic lymphatic leukaemia	AltDMARDIndication_cancer
B642.00	Subacute lymphoid leukaemia	AltDMARDIndication_cancer
B64y.00	Other lymphoid leukaemia	AltDMARDIndication_cancer
B64y100	Prolymphocytic leukaemia	AltDMARDIndication_cancer
B64y200	Adult T-cell leukaemia	AltDMARDIndication_cancer
B64yz00	Other lymphoid leukaemia NOS	AltDMARDIndication_cancer
B64z.00	Lymphoid leukaemia NOS	AltDMARDIndication_cancer
B65..00	Myeloid leukaemia	AltDMARDIndication_cancer
B650.00	Acute myeloid leukaemia	AltDMARDIndication_cancer
B651.00	Chronic myeloid leukaemia	AltDMARDIndication_cancer
B651.11	Chronic granulocytic leukaemia	AltDMARDIndication_cancer
B651000	Chronic eosinophilic leukaemia	AltDMARDIndication_cancer
B651z00	Chronic myeloid leukaemia NOS	AltDMARDIndication_cancer
B652.00	Subacute myeloid leukaemia	AltDMARDIndication_cancer
B653.00	Myeloid sarcoma	AltDMARDIndication_cancer
B653000	Chloroma	AltDMARDIndication_cancer
B653100	Granulocytic sarcoma	AltDMARDIndication_cancer
B65y100	Acute promyelocytic leukaemia	AltDMARDIndication_cancer
B65yz00	Other myeloid leukaemia NOS	AltDMARDIndication_cancer
B65z.00	Myeloid leukaemia NOS	AltDMARDIndication_cancer
B66..00	Monocytic leukaemia	AltDMARDIndication_cancer
B66..12	Monoblastic leukaemia	AltDMARDIndication_cancer
B660.00	Acute monocytic leukaemia	AltDMARDIndication_cancer
B661.00	Chronic monocytic leukaemia	AltDMARDIndication_cancer
B662.00	Subacute monocytic leukaemia	AltDMARDIndication_cancer
B66y.00	Other monocytic leukaemia	AltDMARDIndication_cancer
B66z.00	Monocytic leukaemia NOS	AltDMARDIndication_cancer
B67..00	Other specified leukaemia	AltDMARDIndication_cancer
B670.00	Acute erythraemia and erythroleukaemia	AltDMARDIndication_cancer
B670.11	Di Guglielmo's disease	AltDMARDIndication_cancer
B671.00	Chronic erythraemia	AltDMARDIndication_cancer
B671.11	Heilmeyer - Schoner disease	AltDMARDIndication_cancer
B672.00	Megakaryocytic leukaemia	AltDMARDIndication_cancer
B672.11	Thrombocytic leukaemia	AltDMARDIndication_cancer
B673.00	Mast cell leukaemia	AltDMARDIndication_cancer
B674.00	Acute panmyelosis	AltDMARDIndication_cancer
B675.00	Acute myelofibrosis	AltDMARDIndication_cancer
B67y.00	Other and unspecified leukaemia	AltDMARDIndication_cancer
B67y000	Lymphosarcoma cell leukaemia	AltDMARDIndication_cancer
B67yz00	Other and unspecified leukaemia NOS	AltDMARDIndication_cancer
B67z.00	Other specified leukaemia NOS	AltDMARDIndication_cancer
B68..00	Leukaemia of unspecified cell type	AltDMARDIndication_cancer
B680.00	Acute leukaemia NOS	AltDMARDIndication_cancer
B681.00	Chronic leukaemia NOS	AltDMARDIndication_cancer
B682.00	Subacute leukaemia NOS	AltDMARDIndication_cancer
B68y.00	Other leukaemia of unspecified cell type	AltDMARDIndication_cancer
B68z.00	Leukaemia NOS	AltDMARDIndication_cancer
B69..00	Myelomonocytic leukaemia	AltDMARDIndication_cancer
B690.00	Acute myelomonocytic leukaemia	AltDMARDIndication_cancer
B691.00	Chronic myelomonocytic leukaemia	AltDMARDIndication_cancer
B6y..00	Malignant neoplasm lymphatic or haematopoietic tissue OS	AltDMARDIndication_cancer
B6y0.00	Myeloproliferative disorder	AltDMARDIndication_cancer
B6y0.11	Myeloproliferative disease	AltDMARDIndication_cancer
B6y1.00	Myelosclerosis with myeloid metaplasia	AltDMARDIndication_cancer
B6z..00	Malignant neoplasm lymphatic or haematopoietic tissue NOS	AltDMARDIndication_cancer
B6z0.00	Kaposi's sarcoma of lymph nodes	AltDMARDIndication_cancer
14C4.11	H/O: ulcerative colitis	AltDMARDIndication_ibd
J08z900	Orofacial Crohn's disease	AltDMARDIndication_ibd
J4...00	Noninfective enteritis and colitis	AltDMARDIndication_ibd
J4...11	Colitis - noninfective	AltDMARDIndication_ibd
J4...12	Inflammatory bowel disease	AltDMARDIndication_ibd
J4...13	Noninfective diarrhoea	AltDMARDIndication_ibd
J40..00	Regional enteritis - Crohn's disease	AltDMARDIndication_ibd
J40..11	Crohn's disease	AltDMARDIndication_ibd
J400.00	Regional enteritis of the small bowel	AltDMARDIndication_ibd
J400000	Regional enteritis of the duodenum	AltDMARDIndication_ibd
J400100	Regional enteritis of the jejunum	AltDMARDIndication_ibd
J400200	Crohn's disease of the terminal ileum	AltDMARDIndication_ibd
J400300	Crohn's disease of the ileum unspecified	AltDMARDIndication_ibd
J400400	Crohn's disease of the ileum NOS	AltDMARDIndication_ibd
J400500	Exacerbation of Crohn's disease of small intestine	AltDMARDIndication_ibd
J400z00	Crohn's disease of the small bowel NOS	AltDMARDIndication_ibd
J401200	Exacerbation of Crohn's disease of large intestine	AltDMARDIndication_ibd
J401z00	Crohn's disease of the large bowel NOS	AltDMARDIndication_ibd
J401z11	Crohn's colitis	AltDMARDIndication_ibd
J40z.11	Crohn's disease NOS	AltDMARDIndication_ibd
J41..12	Ulcerative colitis and/or proctitis	AltDMARDIndication_ibd
J410100	Ulcerative colitis	AltDMARDIndication_ibd
J410400	Exacerbation of ulcerative colitis	AltDMARDIndication_ibd
Jyu4000	[X]Other Crohn's disease	AltDMARDIndication_ibd
Jyu4100	[X]Other ulcerative colitis	AltDMARDIndication_ibd
N031000	Arthropathy in ulcerative colitis	AltDMARDIndication_ibd
N031100	Arthropathy in Crohn's disease	AltDMARDIndication_ibd
N045300	Juvenile arthritis in Crohn's disease	AltDMARDIndication_ibd
N045400	Juvenile arthritis in ulcerative colitis	AltDMARDIndication_ibd
ZR3S.00	Crohn's disease activity index	AltDMARDIndication_ibd
ZR3S.11	CDAI - Crohn's disease activity index	AltDMARDIndication_ibd
14F2.00	H/O: psoriasis	AltDMARDIndication_psoriasis
M16..00	Psoriasis and similar disorders	AltDMARDIndication_psoriasis
M161.00	Other psoriasis	AltDMARDIndication_psoriasis
M161000	Psoriasis unspecified	AltDMARDIndication_psoriasis
M161100	Psoriasis annularis	AltDMARDIndication_psoriasis
M161200	Psoriasis circinata	AltDMARDIndication_psoriasis
M161300	Psoriasis diffusa	AltDMARDIndication_psoriasis
M161400	Psoriasis discoidea	AltDMARDIndication_psoriasis
M161500	Psoriasis geographica	AltDMARDIndication_psoriasis
M161600	Guttate psoriasis	AltDMARDIndication_psoriasis
M161700	Psoriasis gyrata	AltDMARDIndication_psoriasis
M161800	Psoriasis inveterata	AltDMARDIndication_psoriasis
M161900	Psoriasis ostracea	AltDMARDIndication_psoriasis
M161A00	Psoriasis palmaris	AltDMARDIndication_psoriasis
M161B00	Psoriasis plantaris	AltDMARDIndication_psoriasis
M161C00	Psoriasis punctata	AltDMARDIndication_psoriasis
M161D00	Pustular psoriasis	AltDMARDIndication_psoriasis
M161E00	Psoriasis universalis	AltDMARDIndication_psoriasis
M161F00	Psoriasis vulgaris	AltDMARDIndication_psoriasis
M161F11	Chronic large plaque psoriasis	AltDMARDIndication_psoriasis
M161H00	Erythrodermic psoriasis	AltDMARDIndication_psoriasis
M161z00	Psoriasis NOS	AltDMARDIndication_psoriasis
M16y.00	Other psoriasis and similar disorders	AltDMARDIndication_psoriasis
M16y000	Scalp psoriasis	AltDMARDIndication_psoriasis
M16z.00	Psoriasis and similar disorders NOS	AltDMARDIndication_psoriasis
Myu3000	[X]Other psoriasis	AltDMARDIndication_psoriasis
6693	Joints gout affected	AltMskDiagnosis
A022300	Salmonella arthritis	AltMskDiagnosis
A15..12	Tuberculous arthritis	AltMskDiagnosis
A56x000	Arthritis due to rubella	AltMskDiagnosis
A985000	Gonococcal arthritis	AltMskDiagnosis
A993.00	Reiter's disease / syndrome	AltMskDiagnosis
A993.11	Reiter's syndrome	AltMskDiagnosis
C34..00	Gout	AltMskDiagnosis
C340.00	Gouty arthropathy	AltMskDiagnosis
C342.00	Idiopathic gout	AltMskDiagnosis
C344.00	Drug-induced gout	AltMskDiagnosis
C345.00	Gout due to impairment of renal function	AltMskDiagnosis
C34z.00	Gout NOS	AltMskDiagnosis
M160.00	Psoriatic arthropathy	AltMskDiagnosis
M160100	Distal interphalangeal psoriatic arthropathy	AltMskDiagnosis
M160z00	Psoriatic arthropathy NOS	AltMskDiagnosis
N010A00	Arthritis in Lyme disease	AltMskDiagnosis
N011.00	Sexually acquired reactive arthropathy	AltMskDiagnosis
N011.12	Arthropathy in Reiter's disease	AltMskDiagnosis
N011600	Sexually acquired reactive arthropathy of the lower leg	AltMskDiagnosis
N011x00	Sexually acquired reactive arthropathy of multiple sites	AltMskDiagnosis
N011z00	Sexually acquired reactive arthropathy NOS	AltMskDiagnosis
N012.00	Arthropathy in Behcet's syndrome	AltMskDiagnosis
N012000	Arthropathy in Behcet's syndrome of unspecified site	AltMskDiagnosis
N012011	Behcet's syndrome arthropathy	AltMskDiagnosis
N012x00	Arthropathy in Behcet's syndrome of multiple sites	AltMskDiagnosis
N013.00	Postdysenteric reactive arthropathy	AltMskDiagnosis
N013700	Postdysenteric reactive arthropathy of the ankle and foot	AltMskDiagnosis
N014.00	Arthropathy associated with other bacterial diseases	AltMskDiagnosis
N014000	Arthropathy with other bacterial disease, of unspec site	AltMskDiagnosis
N014700	Arthropathy with other bacterial disease, of ankle and foot	AltMskDiagnosis
N014800	Arthropathy in Whipple's disease	AltMskDiagnosis
N015.00	Arthropathy associated with other viral diseases	AltMskDiagnosis
N015000	Arthropathy with other viral disease, of unspecified site	AltMskDiagnosis
N015300	Arthropathy with other viral disease, of forearm	AltMskDiagnosis
N015400	Arthropathy with other viral disease, of hand	AltMskDiagnosis
N015500	Arthropathy with other viral disease, of pelvic region/thigh	AltMskDiagnosis
N015600	Arthropathy with other viral disease, of lower leg	AltMskDiagnosis
N015700	Arthropathy with other viral disease, of ankle and foot	AltMskDiagnosis
N015x00	Arthropathy with other viral disease, of multiple sites	AltMskDiagnosis
N015z00	Arthropathy associated with other viral disease NOS	AltMskDiagnosis
N016.00	Arthropathy associated with mycoses	AltMskDiagnosis
N016.11	Arthropathy due to fungal infection	AltMskDiagnosis
N016300	Arthropathy associated with mycoses, of the forearm	AltMskDiagnosis
N016400	Arthropathy associated with mycoses, of the hand	AltMskDiagnosis
N016700	Arthropathy associated with mycoses, of the ankle and foot	AltMskDiagnosis
N016z00	Arthropathy associated with mycoses NOS	AltMskDiagnosis
N017.11	Arthropathy due to parasitic infection	AltMskDiagnosis
N017100	Helminthiasis with arthropathy of the shoulder region	AltMskDiagnosis
N01w.00	Reactive arthropathy, unspecified	AltMskDiagnosis
N01w000	Reactive arthropathy of shoulder	AltMskDiagnosis
N01w300	Reactive arthropathy of elbow	AltMskDiagnosis
N01w500	Reactive arthropathy of wrist	AltMskDiagnosis
N01w600	Reactive arthropathy of MCP joint	AltMskDiagnosis
N01w900	Reactive arthropathy of hip	AltMskDiagnosis
N01wA00	Reactive arthropathy of sacro-iliac joint	AltMskDiagnosis
N01wB00	Reactive arthropathy of knee	AltMskDiagnosis
N01wD00	Reactive arthropathy of ankle	AltMskDiagnosis
N01wK00	Reactive arthropathy of IP joint of toe	AltMskDiagnosis
N02..00	Crystal arthropathies	AltMskDiagnosis
N02..11	Chondrocalcinosis	AltMskDiagnosis
N02..12	Crystal arthritis	AltMskDiagnosis
N02..13	Crystal synovitis	AltMskDiagnosis
N02..14	Pseudogout	AltMskDiagnosis
N020.00	Chondrocalcinosis due to dicalcium phosphate crystals	AltMskDiagnosis
N020400	Chondrocalcinosis-dicalcium phosphate, of the hand	AltMskDiagnosis
N020600	Chondrocalcinosis-dicalcium phosphate, of the lower leg	AltMskDiagnosis
N020700	Chondrocalcinosis-dicalcium phosphate, of the ankle and foot	AltMskDiagnosis
N021000	Chondrocalcinosis-pyrophosphate crystals, of unspec site	AltMskDiagnosis
N021100	Chondrocalcinosis-pyrophosphate crystals, of shoulder region	AltMskDiagnosis
N021300	Chondrocalcinosis-pyrophosphate crystals, of the forearm	AltMskDiagnosis
N021400	Chondrocalcinosis-pyrophosphate crystals, of the hand	AltMskDiagnosis
N021600	Chondrocalcinosis-pyrophosphate crystals, of the lower leg	AltMskDiagnosis
N021611	Chondrocalcinosis due to pyrophosphate crystals of the knee	AltMskDiagnosis
N021700	Chondrocalcinosis-pyrophosphate crystals, of ankle and foot	AltMskDiagnosis
N021x00	Chondrocalcinosis-pyrophosphate crystals, of multiple sites	AltMskDiagnosis
N021y00	Chondrocalcinosis-pyrophosphate crystals, of other spec site	AltMskDiagnosis
N021z00	Chondrocalcinosis due to pyrophosphate crystals, NOS	AltMskDiagnosis
N022.00	Chondrocalcinosis, unspecified	AltMskDiagnosis
N022000	Chondrocalcinosis unspecified, of unspecified site	AltMskDiagnosis
N022500	Chondrocalcinosis unspecified, of the pelvic region/thigh	AltMskDiagnosis
N022600	Chondrocalcinosis unspecified, of the lower leg	AltMskDiagnosis
N022y00	Chondrocalcinosis unspecified, of other specified site	AltMskDiagnosis
N022z00	Chondrocalcinosis NOS	AltMskDiagnosis
N023.00	Gouty arthritis	AltMskDiagnosis
N023100	Gouty arthritis of the shoulder region	AltMskDiagnosis
N023300	Gouty arthritis of the forearm	AltMskDiagnosis
N023400	Gouty arthritis of the hand	AltMskDiagnosis
N023600	Gouty arthritis of the lower leg	AltMskDiagnosis
N023700	Gouty arthritis of the ankle and foot	AltMskDiagnosis
N023800	Gouty arthritis of toe	AltMskDiagnosis
N023x00	Gouty arthritis of multiple sites	AltMskDiagnosis
N023y00	Gouty arthritis of other specified site	AltMskDiagnosis
N023z00	Gouty arthritis NOS	AltMskDiagnosis
N02y.00	Other crystal arthropathies	AltMskDiagnosis
N02y100	Other crystal arthropathies of the shoulder	AltMskDiagnosis
N02y600	Other crystal arthropathies of the lower leg	AltMskDiagnosis
N02y800	Hydroxyapatite deposition disease	AltMskDiagnosis
N02yx00	Other crystal arthropathies of multiple sites	AltMskDiagnosis
N02yz00	Other crystal arthropathy NOS	AltMskDiagnosis
N02z.00	Crystal arthropathy NOS	AltMskDiagnosis
N02z300	Crystal arthropathy NOS, of the forearm	AltMskDiagnosis
N02z400	Crystal arthropathy NOS, of the hand	AltMskDiagnosis
N02z600	Crystal arthropathy NOS, of the lower leg	AltMskDiagnosis
N02z700	Crystal arthropathy NOS, of the ankle and foot	AltMskDiagnosis
N02zD00	Crystal arthropathy NOS, of wrist	AltMskDiagnosis
N02zF00	Crystal arthropathy NOS, of PIP joint of finger	AltMskDiagnosis
N02zK00	Crystal arthropathy NOS, of knee	AltMskDiagnosis
N02zL00	Crystal arthropathy NOS, of tibio-fibular joint	AltMskDiagnosis
N02zz00	Crystal arthropathy NOS	AltMskDiagnosis
N10..00	Inflammatory spondylopathies	AltMskDiagnosis
N100.00	Ankylosing spondylitis	AltMskDiagnosis
N10y.00	Other inflammatory spondylopathies	AltMskDiagnosis
N10y000	Inflammatory spondylopathies in diseases EC	AltMskDiagnosis
[truncated: 3 more rows]

## Sheet: MedicationCodes
Product Code	Drug Substance	List
39598	metformin hydrochloride	OralHypoglycaemics
7048	metformin hydrochloride	OralHypoglycaemics
38355	metformin hydrochloride	OralHypoglycaemics
40233	metformin hydrochloride	OralHypoglycaemics
39988	metformin hydrochloride	OralHypoglycaemics
11990	metformin hydrochloride	OralHypoglycaemics
44250	metformin hydrochloride	OralHypoglycaemics
31146	metformin hydrochloride	OralHypoglycaemics
735	metformin hydrochloride	OralHypoglycaemics
40007	metformin hydrochloride	OralHypoglycaemics
40110	metformin hydrochloride	OralHypoglycaemics
43270	metformin hydrochloride	OralHypoglycaemics
39560	metformin hydrochloride	OralHypoglycaemics
25678	metformin hydrochloride	OralHypoglycaemics
26258	metformin hydrochloride	OralHypoglycaemics
39729	metformin hydrochloride	OralHypoglycaemics
16044	metformin hydrochloride	OralHypoglycaemics
38400	metformin hydrochloride	OralHypoglycaemics
7166	metformin hydrochloride	OralHypoglycaemics
7610	metformin hydrochloride	OralHypoglycaemics
45581	metformin hydrochloride	OralHypoglycaemics
23	metformin hydrochloride	OralHypoglycaemics
33087	metformin hydrochloride	OralHypoglycaemics
34598	metformin hydrochloride	OralHypoglycaemics
34323	metformin hydrochloride	OralHypoglycaemics
34004	metformin hydrochloride	OralHypoglycaemics
34135	metformin hydrochloride	OralHypoglycaemics
34917	metformin hydrochloride	OralHypoglycaemics
34504	metformin hydrochloride	OralHypoglycaemics
93	metformin hydrochloride	OralHypoglycaemics
34836	metformin hydrochloride	OralHypoglycaemics
33674	metformin hydrochloride	OralHypoglycaemics
34020	metformin hydrochloride	OralHypoglycaemics
34742	metformin hydrochloride	OralHypoglycaemics
34697	metformin hydrochloride	OralHypoglycaemics
27501	metformin hydrochloride	OralHypoglycaemics
42161	metformin hydrochloride	OralHypoglycaemics
31077	metformin/pioglitazone	OralHypoglycaemics
17580	metformin hydrochloride/rosiglitazone maleate	OralHypoglycaemics
14164	metformin hydrochloride/rosiglitazone maleate	OralHypoglycaemics
6855	metformin hydrochloride/rosiglitazone maleate	OralHypoglycaemics
7325	metformin hydrochloride/rosiglitazone maleate	OralHypoglycaemics
38551	metformin hydrochloride/vildagliptin	OralHypoglycaemics
39203	metformin hydrochloride/vildagliptin	OralHypoglycaemics
43684	metformin hydrochloride/sitagliptin phosphate monohydrate	OralHypoglycaemics
30316	metformin/pioglitazone	OralHypoglycaemics
11760	metformin hydrochloride/rosiglitazone maleate	OralHypoglycaemics
11737	metformin hydrochloride/rosiglitazone maleate	OralHypoglycaemics
11609	metformin hydrochloride/rosiglitazone maleate	OralHypoglycaemics
11610	metformin hydrochloride/rosiglitazone maleate	OralHypoglycaemics
18220	metformin/pioglitazone	OralHypoglycaemics
11604	metformin hydrochloride/rosiglitazone maleate	OralHypoglycaemics
11717	metformin hydrochloride/rosiglitazone maleate	OralHypoglycaemics
11601	metformin hydrochloride/rosiglitazone maleate	OralHypoglycaemics
7375	metformin hydrochloride/rosiglitazone maleate	OralHypoglycaemics
43619	metformin hydrochloride/sitagliptin phosphate monohydrate	OralHypoglycaemics
37902	metformin hydrochloride/vildagliptin	OralHypoglycaemics
37874	metformin hydrochloride/vildagliptin	OralHypoglycaemics
3740	guar gum	OralHypoglycaemics
35150	exenatide	OralHypoglycaemics
35144	exenatide	OralHypoglycaemics
35149	exenatide	OralHypoglycaemics
35251	exenatide	OralHypoglycaemics
40693	liraglutide	OralHypoglycaemics
40642	liraglutide	OralHypoglycaemics
12897	guar gum	OralHypoglycaemics
7695	guar gum	OralHypoglycaemics
4307	guar gum	OralHypoglycaemics
5174	acarbose	OralHypoglycaemics
479	acarbose	OralHypoglycaemics
20287	pioglitazone hydrochloride	OralHypoglycaemics
20889	pioglitazone hydrochloride	OralHypoglycaemics
19472	pioglitazone hydrochloride	OralHypoglycaemics
9662	rosiglitazone maleate	OralHypoglycaemics
15232	rosiglitazone maleate	OralHypoglycaemics
39149	vildagliptin	OralHypoglycaemics
9105	acarbose	OralHypoglycaemics
5621	acarbose	OralHypoglycaemics
35462	sitagliptin phosphate monohydrate	OralHypoglycaemics
5678	nateglinide	OralHypoglycaemics
5989	nateglinide	OralHypoglycaemics
11483	nateglinide	OralHypoglycaemics
11321	repaglinide	OralHypoglycaemics
11366	repaglinide	OralHypoglycaemics
11316	repaglinide	OralHypoglycaemics
45821	saxagliptin hydrochloride	OralHypoglycaemics
41431	saxagliptin hydrochloride	OralHypoglycaemics
548	pioglitazone hydrochloride	OralHypoglycaemics
9699	pioglitazone hydrochloride	OralHypoglycaemics
10051	pioglitazone hydrochloride	OralHypoglycaemics
36774	repaglinide	OralHypoglycaemics
35561	repaglinide	OralHypoglycaemics
36948	repaglinide	OralHypoglycaemics
9707	repaglinide	OralHypoglycaemics
9748	repaglinide	OralHypoglycaemics
9865	repaglinide	OralHypoglycaemics
13628	troglitazone	OralHypoglycaemics
37617	rosiglitazone maleate	OralHypoglycaemics
469	rosiglitazone maleate	OralHypoglycaemics
5227	rosiglitazone maleate	OralHypoglycaemics
45775	saxagliptin hydrochloride	OralHypoglycaemics
41204	saxagliptin hydrochloride	OralHypoglycaemics
35022	sitagliptin phosphate monohydrate	OralHypoglycaemics
15955	nateglinide	OralHypoglycaemics
27125	nateglinide	OralHypoglycaemics
23945	nateglinide	OralHypoglycaemics
37875	vildagliptin	OralHypoglycaemics
11946	tolbutamide	OralHypoglycaemics
45831	gliclazide	OralHypoglycaemics
5627	gliclazide	OralHypoglycaemics
21424	glibenclamide	OralHypoglycaemics
15374	gliclazide	OralHypoglycaemics
22858	acetohexamide	OralHypoglycaemics
7332	glimepiride	OralHypoglycaemics
7284	glimepiride	OralHypoglycaemics
7409	glimepiride	OralHypoglycaemics
11284	glimepiride	OralHypoglycaemics
16602	glibenclamide	OralHypoglycaemics
26218	glibenclamide	OralHypoglycaemics
1253	chlorpropamide	OralHypoglycaemics
1847	chlorpropamide	OralHypoglycaemics
7744	glibenclamide	OralHypoglycaemics
4862	glibenclamide	OralHypoglycaemics
21832	glibenclamide	OralHypoglycaemics
8034	chlorpropamide	OralHypoglycaemics
8168	chlorpropamide	OralHypoglycaemics
21892	gliclazide	OralHypoglycaemics
11695	gliclazide	OralHypoglycaemics
1964	gliclazide	OralHypoglycaemics
26118	acetohexamide	OralHypoglycaemics
33562	gliclazide	OralHypoglycaemics
44473	gliclazide	OralHypoglycaemics
8976	glibenclamide	OralHypoglycaemics
13331	glibenclamide	OralHypoglycaemics
2219	glibenclamide	OralHypoglycaemics
34507	glibenclamide	OralHypoglycaemics
34676	glibenclamide	OralHypoglycaemics
34706	glibenclamide	OralHypoglycaemics
41593	glibenclamide	OralHypoglycaemics
1254	glibenclamide	OralHypoglycaemics
34563	glibenclamide	OralHypoglycaemics
41559	glibenclamide	OralHypoglycaemics
41558	glibenclamide	OralHypoglycaemics
12513	glipizide	OralHypoglycaemics
12259	glibornuride	OralHypoglycaemics
43065	gliclazide	OralHypoglycaemics
32	gliclazide	OralHypoglycaemics
31212	gliclazide	OralHypoglycaemics
29939	gliclazide	OralHypoglycaemics
34932	gliclazide	OralHypoglycaemics
17343	gliclazide	OralHypoglycaemics
34399	gliclazide	OralHypoglycaemics
42790	gliclazide	OralHypoglycaemics
45215	gliclazide	OralHypoglycaemics
36856	gliclazide	OralHypoglycaemics
21564	gliclazide	OralHypoglycaemics
5276	glimepiride	OralHypoglycaemics
40365	glimepiride	OralHypoglycaemics
5353	glimepiride	OralHypoglycaemics
6337	glimepiride	OralHypoglycaemics
5316	glimepiride	OralHypoglycaemics
547	glipizide	OralHypoglycaemics
5636	glipizide	OralHypoglycaemics
29326	glipizide	OralHypoglycaemics
34802	glipizide	OralHypoglycaemics
8390	gliquidone	OralHypoglycaemics
19658	gliquidone	OralHypoglycaemics
12245	glibornuride	OralHypoglycaemics
44304	tolbutamide	OralHypoglycaemics
27969	chlorpropamide	OralHypoglycaemics
24848	glymidine sodium	OralHypoglycaemics
25636	glibenclamide	OralHypoglycaemics
31474	glibenclamide	OralHypoglycaemics
28708	glibenclamide	OralHypoglycaemics
30460	glibenclamide	OralHypoglycaemics
17706	glipizide	OralHypoglycaemics
17698	glipizide	OralHypoglycaemics
40425	gliclazide	OralHypoglycaemics
44738	glimepiride	OralHypoglycaemics
12455	tolbutamide	OralHypoglycaemics
7912	glibenclamide	OralHypoglycaemics
22145	tolazamide	OralHypoglycaemics
21489	tolazamide	OralHypoglycaemics
19336	tolazamide	OralHypoglycaemics
10427	tolazamide	OralHypoglycaemics
1965	tolbutamide	OralHypoglycaemics
33673	tolbutamide	OralHypoglycaemics
34957	tolbutamide	OralHypoglycaemics
43465	gliclazide	OralHypoglycaemics
322	insulin lispro	Insulin
1587	insulin zinc suspension (crystalline) - human pyr/insulin zinc suspension (amorphous) - human pyr	Insulin
1588	insulin soluble - human	Insulin
1592	insulin soluble - human	Insulin
1593	insulin isophane - human	Insulin
1594	insulin soluble - human	Insulin
1595	insulin isophane - human	Insulin
1649	insulin soluble - human/insulin isophane - human	Insulin
1805	insulin soluble - human/insulin isophane - human	Insulin
1806	insulin soluble - human/insulin isophane - human	Insulin
1840	insulin soluble - human	Insulin
1842	insulin soluble - porcine	Insulin
1843	insulin isophane - porcine	Insulin
1844	insulin zinc suspension (crystalline) - human pyr	Insulin
1886	insulin isophane - human	Insulin
2220	insulin soluble - human/insulin isophane - human	Insulin
2221	insulin soluble - human/insulin isophane - human	Insulin
2454	insulin soluble - human/insulin isophane - human	Insulin
2455	insulin soluble - human/insulin isophane - human	Insulin
2456	insulin soluble - human/insulin isophane - human	Insulin
2459	insulin soluble - porcine/insulin isophane - porcine	Insulin
2812	insulin soluble - human/insulin isophane - human	Insulin
2929	insulin soluble - human/insulin isophane - human	Insulin
3396	insulin soluble - human/insulin isophane - human	Insulin
3439	insulin soluble - human/insulin isophane - human	Insulin
3550	insulin soluble - human/insulin isophane - human	Insulin
3551	insulin soluble - human/insulin isophane - human	Insulin
4093	insulin soluble - human/insulin isophane - human	Insulin
4129	insulin soluble - porcine	Insulin
4163	insulin crystalline - bovine/insulin soluble - porcine	Insulin
4198	insulin soluble - human/insulin isophane - human	Insulin
4199	insulin soluble - human/insulin isophane - human	Insulin
4247	insulin isophane - porcine	Insulin
4706	insulin soluble - human	Insulin
4715	insulin lispro protamine/insulin lispro	Insulin
4760	insulin isophane - human	Insulin
4784	insulin zinc suspension (mixed) - bovine/insulin zinc suspension (mixed) - porcine	Insulin
4790	insulin soluble - human/insulin isophane - human	Insulin
5021	insulin aspart	Insulin
5214	insulin lispro	Insulin
5250	insulin lispro protamine/insulin lispro	Insulin
5255	insulin soluble - human/insulin isophane - human	Insulin
5501	insulin isophane - human	Insulin
5845	insulin soluble - human/insulin isophane - human	Insulin
5891	insulin isophane - human	Insulin
5892	insulin aspart	Insulin
5933	insulin soluble - human/insulin isophane - human	Insulin
5953	insulin glargine	Insulin
6057	insulin glargine	Insulin
6061	insulin aspart protamine/insulin aspart	Insulin
6209	insulin aspart	Insulin
6447	insulin aspart	Insulin
6958	insulin detemir	Insulin
6965	insulin detemir	Insulin
7228	insulin aspart protamine/insulin aspart	Insulin
7231	insulin soluble - human/insulin isophane - human	Insulin
7237	insulin glargine	Insulin
7266	insulin glargine	Insulin
7267	insulin aspart protamine/insulin aspart	Insulin
7300	insulin soluble - human/insulin isophane - human	Insulin
7318	insulin lispro	Insulin
7319	insulin soluble - human/insulin isophane - human	Insulin
7349	insulin soluble - human	Insulin
7350	insulin isophane - porcine	Insulin
7393	insulin glargine	Insulin
7400	insulin glargine	Insulin
7402	insulin glargine	Insulin
7537	insulin zinc suspension (crystalline) - human prb	Insulin
7771	insulin isophane - human	Insulin
7772	insulin isophane - human	Insulin
7793	insulin soluble - human/insulin isophane - human	Insulin
8118	insulin isophane - human	Insulin
8203	insulin soluble - human/insulin isophane - human	Insulin
8322	insulin zinc suspension (crystalline) - human pyr/insulin zinc suspension (amorphous) - human pyr	Insulin
8841	insulin soluble - human/insulin isophane - human	Insulin
8895	insulin soluble - porcine/insulin isophane - porcine	Insulin
9341	insulin soluble - human/insulin isophane - human	Insulin
9376	insulin zinc suspension (crystalline) - human pyr	Insulin
9503	insulin - protamine zinc - bovine	Insulin
9521	insulin soluble - porcine	Insulin
9565	insulin soluble - human	Insulin
9618	insulin soluble - porcine/insulin isophane - porcine	Insulin
9737	insulin isophane - human	Insulin
10001	insulin lispro protamine/insulin lispro	Insulin
10067	insulin aspart protamine/insulin aspart	Insulin
10175	insulin isophane - human	Insulin
10184	insulin detemir	Insulin
10207	insulin isophane - human	Insulin
10208	insulin isophane - human	Insulin
10225	insulin glargine	Insulin
10229	insulin isophane - human	Insulin
10243	insulin lispro protamine/insulin lispro	Insulin
10244	insulin soluble - human/insulin isophane - human	Insulin
10245	insulin soluble - human/insulin isophane - human	Insulin
10259	insulin glargine	Insulin
10264	insulin lispro	Insulin
10277	insulin soluble - human/insulin isophane - human	Insulin
10484	insulin soluble - human/insulin isophane - human	Insulin
10547	insulin zinc suspension (amorphous) - human prb/insulin zinc suspension (crystalline) - human prb	Insulin
10572	insulin soluble - bovine	Insulin
10887	insulin soluble - human/insulin isophane - human	Insulin
10910	insulin soluble - human/insulin isophane - human	Insulin
10915	insulin soluble - human/insulin isophane - human	Insulin
11055	insulin soluble - human/insulin isophane - human	Insulin
11056	insulin soluble - human/insulin isophane - human	Insulin
11080	insulin isophane - human	Insulin
11107	insulin soluble - human/insulin isophane - human	Insulin
11337	insulin aspart	Insulin
12035	insulin zinc suspension (mixed) - bovine	Insulin
12297	insulin soluble - bovine	Insulin
12299	insulin amorphous - porcine	Insulin
12638	insulin soluble - human	Insulin
12654	insulin soluble - human	Insulin
12818	insulin soluble - human/insulin isophane - human	Insulin
13277	insulin soluble - human/insulin isophane - human	Insulin
13416	insulin crystalline - bovine/insulin soluble - porcine	Insulin
13516	insulin isophane - bovine	Insulin
13622	insulin soluble - porcine	Insulin
13729	insulin isophane - human emp	Insulin
13819	insulin isophane - porcine	Insulin
13837	insulin soluble - human/insulin isophane - human	Insulin
14270	insulin lispro protamine/insulin lispro	Insulin
14290	insulin isophane - human	Insulin
14299	insulin glulisine	Insulin
14301	insulin detemir	Insulin
14313	insulin lispro	Insulin
14330	insulin detemir	Insulin
14339	insulin soluble - bovine	Insulin
14340	insulin isophane - bovine	Insulin
14345	insulin glulisine	Insulin
14357	insulin isophane - human	Insulin
14362	insulin lispro	Insulin
14505	insulin - protamine zinc - bovine	Insulin
14619	insulin soluble - porcine/insulin isophane - porcine	Insulin
14644	insulin soluble - human/insulin isophane - human	Insulin
14649	insulin soluble - human/insulin isophane - human	Insulin
14918	insulin isophane - human	Insulin
14925	insulin isophane - human	Insulin
14928	insulin isophane - human	Insulin
14930	insulin soluble - porcine	Insulin
14933	insulin isophane - porcine	Insulin
14938	insulin soluble - bovine	Insulin
14944	insulin soluble - human	Insulin
15199	insulin soluble - human/insulin isophane - human	Insulin
15484	insulin isophane - bovine	Insulin
15710	insulin soluble - human	Insulin
15961	insulin isophane - human	Insulin
16129	insulin soluble - human	Insulin
16142	insulin aspart	Insulin
16152	insulin soluble - human/insulin isophane - human	Insulin
16160	insulin soluble - human/insulin isophane - human	Insulin
16682	insulin zinc suspension (mixed) - bovine	Insulin
16700	insulin zinc suspension (mixed) - bovine	Insulin
17336	insulin soluble - human	Insulin
17712	insulin zinc suspension (mixed) - bovine	Insulin
17731	insulin soluble - human/insulin isophane - human	Insulin
17809	insulin soluble - human/insulin isophane - human	Insulin
18224	insulin lispro	Insulin
18461	insulin zinc suspension (amorphous) - human prb/insulin zinc suspension (crystalline) - human prb	Insulin
18590	insulin isophane - bovine	Insulin
18592	insulin soluble - bovine	Insulin
18593	insulin lispro protamine/insulin lispro	Insulin
18931	insulin zinc suspension (crystalline) - human prb	Insulin
19491	insulin glulisine	Insulin
19513	insulin soluble - human/insulin isophane - human	Insulin
19877	insulin aspart	Insulin
19878	insulin soluble - human/insulin isophane - human	Insulin
20422	insulin soluble - human/insulin isophane - human	Insulin
20995	insulin soluble - porcine/insulin isophane - porcine	Insulin
21110	insulin soluble - human/insulin isophane - human	Insulin
21232	insulin soluble - human/insulin isophane - human	Insulin
21235	insulin soluble - human	Insulin
21347	insulin soluble - human/insulin isophane - human	Insulin
21374	insulin soluble - human/insulin isophane - human	Insulin
21395	insulin soluble - human/insulin isophane - human	Insulin
21422	insulin soluble - human/insulin isophane - human	Insulin
21554	insulin soluble - human/insulin isophane - human	Insulin
21583	insulin glulisine	Insulin
21590	insulin glulisine	Insulin
22058	insulin soluble - human/insulin isophane - human	Insulin
22155	insulin soluble - human/insulin isophane - human	Insulin
22697	insulin soluble - human/insulin isophane - human	Insulin
22945	insulin soluble - human	Insulin
22983	insulin soluble - human	Insulin
23099	insulin aspart protamine/insulin aspart	Insulin
23231	insulin soluble - bovine	Insulin
23992	insulin isophane - human	Insulin
23993	insulin soluble - human	Insulin
24002	insulin soluble - human/insulin isophane - human	Insulin
24593	insulin soluble - bovine	Insulin
24795	insulin aspart protamine/insulin aspart	Insulin
24800	insulin soluble - porcine/insulin isophane - porcine	Insulin
24846	insulin soluble - human	Insulin
24993	insulin soluble - human/insulin isophane - human	Insulin
25133	insulin soluble - human/insulin isophane - human	Insulin
25479	insulin soluble - porcine	Insulin
25735	insulin soluble - human/insulin isophane - human	Insulin
25736	insulin soluble - human/insulin isophane - human	Insulin
25812	insulin isophane - human	Insulin
26060	insulin lispro	Insulin
26098	insulin soluble - porcine	Insulin
26403	insulin soluble - human/insulin isophane - human	Insulin
26498	insulin zinc suspension (mixed) - bovine/insulin zinc suspension (mixed) - porcine	Insulin
26621	insulin soluble - human	Insulin
27177	insulin lispro protamine/insulin lispro	Insulin
27280	insulin soluble - porcine/insulin isophane - porcine	Insulin
27396	insulin soluble - porcine	Insulin
27402	insulin soluble - human	Insulin
27461	insulin isophane - human	Insulin
27614	insulin soluble - human/insulin isophane - human	Insulin
28096	insulin soluble - human/insulin isophane - human	Insulin
28101	insulin glulisine	Insulin
28183	insulin isophane - porcine	Insulin
28185	insulin lispro protamine/insulin lispro	Insulin
28442	insulin glulisine	Insulin
28588	insulin isophane - bovine	Insulin
29567	insulin aspart	Insulin
29837	insulin soluble - human/insulin isophane - human	Insulin
29953	insulin glulisine	Insulin
30209	insulin soluble - porcine	Insulin
30236	insulin isophane - bovine	Insulin
30686	insulin isophane - porcine	Insulin
30819	insulin soluble - human/insulin isophane - human	Insulin
31205	insulin soluble - human/insulin isophane - human	Insulin
31258	insulin lispro protamine/insulin lispro	Insulin
31465	insulin human	Insulin
31467	insulin human	Insulin
33167	insulin soluble - human/insulin isophane - human	Insulin
33232	insulin soluble - human/insulin isophane - human	Insulin
33966	insulin isophane - human emp	Insulin
34031	insulin zinc suspension (mixed) - porcine	Insulin
34097	insulin soluble - human emp/insulin isophane - human emp	Insulin
35253	insulin soluble - human/insulin isophane - human	Insulin
35260	insulin detemir	Insulin
35468	insulin isophane - human	Insulin
35701	insulin lispro protamine/insulin lispro	Insulin
36031	insulin soluble - porcine/insulin isophane - porcine	Insulin
36066	insulin isophane - bovine	Insulin
36146	insulin lispro protamine/insulin lispro	Insulin
36194	insulin soluble - human/insulin isophane - human	Insulin
36355	insulin human	Insulin
36356	insulin human	Insulin
36430	insulin soluble - human	Insulin
36513	insulin soluble - porcine	Insulin
36853	insulin glargine	Insulin
36920	insulin glulisine	Insulin
38422	insulin isophane - bovine	Insulin
38986	insulin lispro	Insulin
39006	insulin lispro protamine/insulin lispro	Insulin
39086	insulin lispro protamine/insulin lispro	Insulin
41120	insulin soluble - human/insulin isophane - human	Insulin
41834	insulin zinc suspension (mixed) - bovine	Insulin
41959	insulin soluble - human	Insulin
42395	insulin lispro protamine/insulin lispro	Insulin
42954	insulin soluble - human/insulin isophane - human	Insulin
43950	insulin isophane - human	Insulin
43953	insulin lispro protamine/insulin lispro	Insulin
43991	insulin soluble - human/insulin isophane - human	Insulin
44251	insulin zinc suspension (mixed) - porcine	Insulin
44378	insulin soluble - human/insulin isophane - human	Insulin
44480	insulin soluble - human/insulin isophane - human	Insulin
45158	insulin soluble - human/insulin isophane - human	Insulin
46001	insulin isophane - human	Insulin
46666	insulin aspart	Insulin
516		DMARD
7221		DMARD
6882	Adalimumab	DMARD
23850	Adalimumab	DMARD
32418	Anakinra	DMARD
36726	Anakinra	DMARD
13493	Auranofin	DMARD
3934	Auranofin	DMARD
43562	Azathioprine	DMARD
31215	Azathioprine	DMARD
671	Azathioprine	DMARD
36792	Azathioprine	DMARD
34816	Azathioprine	DMARD
42988	Azathioprine	DMARD
41670	Azathioprine	DMARD
30495	Azathioprine	DMARD
19072	Azathioprine	DMARD
571	Azathioprine	DMARD
270	Azathioprine	DMARD
12339	Azathioprine	DMARD
35518	Azathioprine	DMARD
451	Azathioprine	DMARD
21899	Azathioprine	DMARD
14395	Azathioprine	DMARD
29340	Azathioprine	DMARD
1899	Azathioprine	DMARD
34451	Azathioprine	DMARD
41620	Azathioprine	DMARD
770	Azathioprine	DMARD
26261	Azathioprine	DMARD
34687	Azathioprine	DMARD
13320	Azathioprine	DMARD
22982	Azathioprine	DMARD
39115	Azathioprine	DMARD
43077	Azathioprine	DMARD
32101	Azathioprine	DMARD
43703	Certolizumab pegol	DMARD
44100	Certolizumab pegol	DMARD
6230	Chloroquine Phosphate/Proguanil Hydrochloride	DMARD
422	Chloroquine phosphate	DMARD
10658	Chloroquine phosphate	DMARD
23441	Chloroquine phosphate	DMARD
3325	Chloroquine phosphate	DMARD
265	Chloroquine sulfate	DMARD
14828	Chloroquine sulfate	DMARD
456	Chloroquine sulfate	DMARD
3224	Chloroquine sulfate	DMARD
15362	Chloroquine sulfate	DMARD
44411	Chloroquine sulfate	DMARD
3169	Chloroquine sulfate	DMARD
13022	Chloroquine sulfate	DMARD
463	Chloroquine sulfate	DMARD
13556	Ciclosporin	DMARD
38056	Ciclosporin	DMARD
972	Ciclosporin	DMARD
3896	Ciclosporin	DMARD
3920	Ciclosporin	DMARD
973	Ciclosporin	DMARD
42449	Ciclosporin	DMARD
2837	Ciclosporin	DMARD
1905	Ciclosporin	DMARD
2838	Ciclosporin	DMARD
42448	Ciclosporin	DMARD
13494	Ciclosporin	DMARD
16137	Ciclosporin	DMARD
42924	Ciclosporin	DMARD
1626	Ciclosporin	DMARD
19370	Ciclosporin	DMARD
15596	Ciclosporin	DMARD
4231	Ciclosporin	DMARD
42637	Ciclosporin	DMARD
26790	Ciclosporin	DMARD
16035	Ciclosporin	DMARD
26387	Etanercept	DMARD
14886	Etanercept	DMARD
35126	Etanercept	DMARD
15921	Etanercept	DMARD
19257	Etanercept	DMARD
41058	Etanercept	DMARD
36556	Etanercept	DMARD
36008	Etanercept	DMARD
35419	Etanercept	DMARD
29566	Hydroxychloroquine sulfate	DMARD
672	Hydroxychloroquine sulfate	DMARD
4946	Hydroxychloroquine sulfate	DMARD
45023	Hydroxychloroquine sulfate	DMARD
16822	Infliximab	DMARD
22392	Infliximab	DMARD
16522	Leflunomide	DMARD
18460	Leflunomide	DMARD
6934	Leflunomide	DMARD
4971	Leflunomide	DMARD
4970	Leflunomide	DMARD
17642	Leflunomide	DMARD
45165	Methotrexate	DMARD
40292	Methotrexate	DMARD
823	Methotrexate	DMARD
45558	Methotrexate	DMARD
32111	Methotrexate	DMARD
877	Methotrexate	DMARD
44908	Methotrexate	DMARD
46156	Methotrexate	DMARD
20951	Methotrexate	DMARD
17035	Methotrexate	DMARD
46265	Methotrexate	DMARD
18424	Methotrexate	DMARD
37117	Methotrexate	DMARD
35865	Methotrexate	DMARD
40273	Methotrexate	DMARD
24634	Methotrexate	DMARD
36800	Methotrexate	DMARD
46197	Methotrexate	DMARD
35752	Methotrexate	DMARD
41104	Methotrexate	DMARD
32865	Methotrexate	DMARD
46039	Methotrexate	DMARD
35402	Methotrexate	DMARD
28041	Methotrexate	DMARD
21753	Methotrexate	DMARD
30780	Methotrexate	DMARD
41585	Methotrexate	DMARD
46129	Methotrexate	DMARD
27404	Methotrexate	DMARD
34929	Methotrexate	DMARD
36849	Methotrexate	DMARD
40328	Methotrexate	DMARD
13428	Methotrexate	DMARD
16540	Methotrexate Sodium	DMARD
16519	Methotrexate Sodium	DMARD
17672	Methotrexate Sodium	DMARD
14347	Methotrexate Sodium	DMARD
34258	Methotrexate Sodium	DMARD
12816	Methotrexate Sodium	DMARD
29069	Methotrexate Sodium	DMARD
24783	Methotrexate Sodium	DMARD
8583	Methotrexate Sodium	DMARD
8327	Methotrexate Sodium	DMARD
14748	Methotrexate Sodium	DMARD
27400	Methotrexate sodium	DMARD
33601	Methotrexate sodium	DMARD
40293	Methotrexate sodium	DMARD
27642	Methotrexate sodium	DMARD
14348	Methotrexate sodium	DMARD
40371	Methotrexate sodium	DMARD
46152	Methotrexate sodium	DMARD
16570	Methotrexate sodium	DMARD
7336	Methotrexate sodium	DMARD
9528	Methotrexate sodium	DMARD
18890	Methotrexate sodium	DMARD
36167	Methotrexate sodium	DMARD
27342	Methotrexate sodium	DMARD
7337	Methotrexate sodium	DMARD
46098	Methotrexate sodium	DMARD
40301	Methotrexate sodium	DMARD
40281	Methotrexate sodium	DMARD
26064	Methotrexate sodium	DMARD
40284	Methotrexate sodium	DMARD
40356	Methotrexate sodium	DMARD
32229	Methotrexate sodium	DMARD
30703	Methotrexate sodium	DMARD
30932	Methotrexate sodium	DMARD
40280	Methotrexate sodium	DMARD
41086	Methotrexate sodium	DMARD
20255	Penicillamine	DMARD
11959	Penicillamine	DMARD
30925	Penicillamine	DMARD
31217	Penicillamine	DMARD
643	Penicillamine	DMARD
604	Penicillamine	DMARD
34684	Penicillamine	DMARD
29721	Penicillamine	DMARD
8904	Penicillamine	DMARD
31216	Penicillamine	DMARD
267	Penicillamine	DMARD
40170	Penicillamine	DMARD
3327	Penicillamine	DMARD
31120	Penicillamine	DMARD
28490	Rituximab	DMARD
39111	Rituximab	DMARD
36294	Rituximab	DMARD
3329	Sodium aurothiomalate	DMARD
16606	Sodium aurothiomalate	DMARD
3267	Sodium aurothiomalate	DMARD
283	Sodium aurothiomalate	DMARD
4470	Sodium aurothiomalate	DMARD
10842	Sodium aurothiomalate	DMARD
1566	Sulfasalazine	DMARD
4978	Sulfasalazine	DMARD
359	Sulfasalazine	DMARD
370	Sulfasalazine	DMARD
20862	Sulfasalazine	DMARD
11767	Sulfasalazine	DMARD
2920	Sulfasalazine	DMARD
17880	Sulfasalazine	DMARD
14054	Sulfasalazine	DMARD
31949	Sulfasalazine	DMARD
31667	Sulfasalazine	DMARD
34894	Sulfasalazine	DMARD
508	Sulfasalazine	DMARD
4418	Sulfasalazine	DMARD
15373	Sulfasalazine	DMARD
7497	Sulfasalazine	DMARD
33968	Sulfasalazine	DMARD
34473	Sulfasalazine	DMARD
10211	Sulfasalazine	DMARD
33682	Sulfasalazine	DMARD
13321	Sulfasalazine	DMARD
31683	Sulfasalazine	DMARD
44183	Sulfasalazine	DMARD
23401	Sulfasalazine	DMARD
380	Sulfasalazine	DMARD
42178	Sulfasalazine	DMARD
3697	Sulfasalazine	DMARD
5427	Sulfasalazine	DMARD
41502	Tocilizumab	DMARD
46348	Tocilizumab	DMARD
51849		OralGC
51871		OralGC
52053		OralGC
53953		OralGC
54794		OralGC
56443		OralGC
58592		OralGC
59418		OralGC
60064		OralGC
63082		OralGC
63138		OralGC
63172		OralGC
63791		OralGC
64009		OralGC
64416		OralGC
64747		OralGC
65020		OralGC
66015		OralGC
66200		OralGC
66287		OralGC
37203	beclometasone dipropionate	OralGC
39067	beclometasone dipropionate	OralGC
10864	betamethasone	OralGC
11149	betamethasone	OralGC
1971	betamethasone sodium phosphate	OralGC
7286	betamethasone sodium phosphate	OralGC
50225	betamethasone sodium phosphate	OralGC
64235	betamethasone sodium phosphate	OralGC
1380	budesonide	OralGC
3898	budesonide	OralGC
6095	budesonide	OralGC
16525	budesonide	OralGC
229	cortisone acetate	OralGC
7548	cortisone acetate	OralGC
10574	cortisone acetate	OralGC
12398	cortisone acetate	OralGC
12400	cortisone acetate	OralGC
18637	cortisone acetate	OralGC
23210	cortisone acetate	OralGC
53143	cortisone acetate	OralGC
53705	cortisone acetate	OralGC
3992	deflazacort	OralGC
9375	deflazacort	OralGC
17410	deflazacort	OralGC
20577	deflazacort	OralGC
22555	deflazacort	OralGC
29112	deflazacort	OralGC
41335	deflazacort	OralGC
186	dexamethasone	OralGC
1280	dexamethasone	OralGC
4779	dexamethasone	OralGC
5157	dexamethasone	OralGC
9994	dexamethasone	OralGC
21903	dexamethasone	OralGC
34801	dexamethasone	OralGC
34880	dexamethasone	OralGC
34915	dexamethasone	OralGC
36055	dexamethasone	OralGC
45234	dexamethasone	OralGC
52396	dexamethasone	OralGC
53207	dexamethasone	OralGC
54793	dexamethasone	OralGC
55401	dexamethasone	OralGC
56347	dexamethasone	OralGC
60120	dexamethasone	OralGC
62909	dexamethasone	OralGC
4943	dexamethasone sodium phosphate	OralGC
21218	dexamethasone sodium phosphate	OralGC
58474	dexamethasone sodium phosphate	OralGC
64050	dexamethasone sodium phosphate	OralGC
64766	dexamethasone sodium phosphate	OralGC
66524	dexamethasone sodium phosphate	OralGC
3418	hydrocortisone	OralGC
4535	hydrocortisone	OralGC
6098	hydrocortisone	OralGC
10754	hydrocortisone	OralGC
13043	hydrocortisone	OralGC
14076	hydrocortisone	OralGC
38022	hydrocortisone	OralGC
38054	hydrocortisone	OralGC
51722	hydrocortisone	OralGC
51824	hydrocortisone	OralGC
51872	hydrocortisone	OralGC
57931	hydrocortisone	OralGC
64059	hydrocortisone	OralGC
64787	hydrocortisone	OralGC
65984	hydrocortisone	OralGC
66327	hydrocortisone	OralGC
2130	methylprednisolone	OralGC
8261	methylprednisolone	OralGC
10552	methylprednisolone	OralGC
10683	methylprednisolone	OralGC
10684	methylprednisolone	OralGC
14172	methylprednisolone	OralGC
15555	methylprednisolone	OralGC
18042	methylprednisolone	OralGC
44	prednisolone	OralGC
95	prednisolone	OralGC
557	prednisolone	OralGC
578	prednisolone	OralGC
2368	prednisolone	OralGC
2704	prednisolone	OralGC
5490	prednisolone	OralGC
5913	prednisolone	OralGC
9727	prednisolone	OralGC
20095	prednisolone	OralGC
21417	prednisolone	OralGC
23512	prednisolone	OralGC
25272	prednisolone	OralGC
27962	prednisolone	OralGC
28375	prednisolone	OralGC
28376	prednisolone	OralGC
28859	prednisolone	OralGC
29333	prednisolone	OralGC
31532	prednisolone	OralGC
32803	prednisolone	OralGC
32835	prednisolone	OralGC
33691	prednisolone	OralGC
33988	prednisolone	OralGC
33990	prednisolone	OralGC
34109	prednisolone	OralGC
34393	prednisolone	OralGC
34404	prednisolone	OralGC
34452	prednisolone	OralGC
34461	prednisolone	OralGC
34631	prednisolone	OralGC
34660	prednisolone	OralGC
34748	prednisolone	OralGC
34781	prednisolone	OralGC
34914	prednisolone	OralGC
34978	prednisolone	OralGC
38407	prednisolone	OralGC
41515	prednisolone	OralGC
41745	prednisolone	OralGC
45302	prednisolone	OralGC
51753	prednisolone	OralGC
53313	prednisolone	OralGC
53336	prednisolone	OralGC
54118	prednisolone	OralGC
54434	prednisolone	OralGC
55024	prednisolone	OralGC
55480	prednisolone	OralGC
56891	prednisolone	OralGC
58000	prednisolone	OralGC
58234	prednisolone	OralGC
58369	prednisolone	OralGC
58384	prednisolone	OralGC
58987	prednisolone	OralGC
59229	prednisolone	OralGC
59283	prednisolone	OralGC
59338	prednisolone	OralGC
59912	prednisolone	OralGC
60421	prednisolone	OralGC
61132	prednisolone	OralGC
61162	prednisolone	OralGC
63066	prednisolone	OralGC
63549	prednisolone	OralGC
64007	prednisolone	OralGC
64008	prednisolone	OralGC
64128	prednisolone	OralGC
64221	prednisolone	OralGC
65626	prednisolone	OralGC
66550	prednisolone	OralGC
955	prednisolone sodium phosphate	OralGC
1063	prednisolone sodium phosphate	OralGC
19141	prednisolone sodium phosphate	OralGC
47142	prednisolone sodium phosphate	OralGC
61689	prednisolone sodium phosphate	OralGC
63214	prednisolone sodium phosphate	OralGC
3345	prednisolone steaglate	OralGC
31327	prednisolone steaglate	OralGC
2949	prednisone	OralGC
3557	prednisone	OralGC
21833	prednisone	OralGC
43544	prednisone	OralGC
44380	prednisone	OralGC
44723	prednisone	OralGC
44802	prednisone	OralGC
44803	prednisone	OralGC
46711	prednisone	OralGC
54432	prednisone	OralGC
58061	prednisone	OralGC
62656	prednisone	OralGC
15617	triamcinolone acetonide	OralGC
19908	triamcinolone acetonide	OralGC
23111	triamcinolone acetonide	OralGC
24014	triamcinolone acetonide	OralGC
